# Supplementary material for: Accurate identification of RNA editing sites from primitive sequence with deep neural networks
Source: Sci Rep. 2018 Apr 16;8:6005. doi: 10.1038/s41598-018-24298-y (PMC5902551; doi:10.1038/s41598-018-24298-y)
Supplement: Supplementary file 2 — Table S1 [file 41598_2018_24298_MOESM2_ESM.xlsx]

## Sheet: Table S1
Table S1.The information of 11 training and 21 test cell lines/tissues/conditions from ENCODE.
Laboratory	Test or train	Cell lines/tissues/conditions	fastq
wgEncodeCshlLongRnaSeq	training	BjCellLongnonpolya	wgEncodeCshlLongRnaSeqBjCellLongnonpolyaFastqRd1Rep1.fastq.gz
			wgEncodeCshlLongRnaSeqBjCellLongnonpolyaFastqRd1Rep2.fastq.gz
		Gm12878CytosolPap	wgEncodeCshlLongRnaSeqGm12878CytosolPapFastqRd1Rep1.fastq.gz
			wgEncodeCshlLongRnaSeqGm12878CytosolPapFastqRd1Rep2.fastq.gz
		Gm12878NucleusLongnonpolya	wgEncodeCshlLongRnaSeqGm12878NucleusLongnonpolyaFastqRd1Rep1.fastq.gz
			wgEncodeCshlLongRnaSeqGm12878NucleusLongnonpolyaFastqRd1Rep2.fastq.gz
		Helas3CytosolPap	wgEncodeCshlLongRnaSeqHelas3CytosolPapFastqRd1Rep1.fastq.gz
			wgEncodeCshlLongRnaSeqHelas3CytosolPapFastqRd1Rep2.fastq.gz
		Helas3NucleusPap	wgEncodeCshlLongRnaSeqHelas3NucleusPapFastqRd1Rep1.fastq.gz
			wgEncodeCshlLongRnaSeqHelas3NucleusPapFastqRd1Rep2.fastq.gz
		Hepg2CellPap	wgEncodeCshlLongRnaSeqHepg2CellPapFastqRd1Rep1.fastq.gz
			wgEncodeCshlLongRnaSeqHepg2CellPapFastqRd1Rep2.fastq.gz
		Hepg2CytosolLongnonpolya	wgEncodeCshlLongRnaSeqHepg2CytosolLongnonpolyaFastqRd1Rep1.fastq.gz
			wgEncodeCshlLongRnaSeqHepg2CytosolLongnonpolyaFastqRd1Rep2.fastq.gz
		MCF7CellPap	wgEncodeCshlLongRnaSeqMcf7CellPapFastqRd1Rep1.fastq.gz
			wgEncodeCshlLongRnaSeqMcf7CellPapFastqRd1Rep2.fastq.gz
		NhekNucleusLongnonpolya	wgEncodeCshlLongRnaSeqNhekNucleusLongnonpolyaFastqRd1Rep3.fastq.gz
			wgEncodeCshlLongRnaSeqNhekNucleusLongnonpolyaFastqRd1Rep4.fastq.gz
		NhekNucleusPap	wgEncodeCshlLongRnaSeqNhekNucleusPapFastqRd1Rep3.fastq.gz
			wgEncodeCshlLongRnaSeqNhekNucleusPapFastqRd1Rep4.fastq.gz
		SknshraCellLongnonpolya	wgEncodeCshlLongRnaSeqSknshraCellLongnonpolyaFastqRd1Rep1.fastq.gz
			wgEncodeCshlLongRnaSeqSknshraCellLongnonpolyaFastqRd1Rep2.fastq.gz
	test	A549CellLongnonpolya	wgEncodeCshlLongRnaSeqA549CellLongnonpolyaFastqRd1Rep1.fastq.gz
			wgEncodeCshlLongRnaSeqA549CellLongnonpolyaFastqRd1Rep2.fastq.gz
		A549CellPap	wgEncodeCshlLongRnaSeqA549CellPapFastqRd1Rep1.fastq.gz
			wgEncodeCshlLongRnaSeqA549CellPapFastqRd1Rep2.fastq.gz
		A549NucleusPap	wgEncodeCshlLongRnaSeqA549NucleusPapFastqRd1Rep3.fastq.gz
			wgEncodeCshlLongRnaSeqA549NucleusPapFastqRd1Rep4.fastq.gz
		BjCellPap	wgEncodeCshlLongRnaSeqBjCellPapFastqRd1Rep1.fastq.gz
			wgEncodeCshlLongRnaSeqBjCellPapFastqRd1Rep2.fastq.gz
		Gm12878CellLongnonpolya	wgEncodeCshlLongRnaSeqGm12878CellLongnonpolyaFastqRd1Rep1.fastq.gz
			wgEncodeCshlLongRnaSeqGm12878CellLongnonpolyaFastqRd1Rep2.fastq.gz
		Gm12878CellPap	wgEncodeCshlLongRnaSeqGm12878CellPapFastqRd1Rep1.fastq.gz
			wgEncodeCshlLongRnaSeqGm12878CellPapFastqRd1Rep2.fastq.gz
		Gm12878CytosolLongnonpolya	wgEncodeCshlLongRnaSeqGm12878CytosolLongnonpolyaFastqRd1Rep1.fastq.gz
			wgEncodeCshlLongRnaSeqGm12878CytosolLongnonpolyaFastqRd1Rep2.fastq.gz
		Gm12878NucleusPap	wgEncodeCshlLongRnaSeqGm12878NucleusPapFastqRd1Rep1.fastq.gz
			wgEncodeCshlLongRnaSeqGm12878NucleusPapFastqRd1Rep2.fastq.gz
		H1hescCellLongnonpolya	wgEncodeCshlLongRnaSeqH1hescCellLongnonpolyaFastqRd1Rep1.fastq.gz
			wgEncodeCshlLongRnaSeqH1hescCellLongnonpolyaFastqRd1Rep2.fastq.gz
		H1hescCellPap	wgEncodeCshlLongRnaSeqH1hescCellPapFastqRd1Rep1.fastq.gz
			wgEncodeCshlLongRnaSeqH1hescCellPapFastqRd1Rep2.fastq.gz
		Helas3CellLongnonpolya	wgEncodeCshlLongRnaSeqHelas3CellLongnonpolyaFastqRd1Rep1.fastq.gz
			wgEncodeCshlLongRnaSeqHelas3CellLongnonpolyaFastqRd1Rep2.fastq.gz
		Helas3CellPap	wgEncodeCshlLongRnaSeqHelas3CellPapFastqRd1Rep1.fastq.gz
			wgEncodeCshlLongRnaSeqHelas3CellPapFastqRd1Rep2.fastq.gz
		Helas3NucleusLongnonpolya	wgEncodeCshlLongRnaSeqHelas3NucleusLongnonpolyaFastqRd1Rep1.fastq.gz
			wgEncodeCshlLongRnaSeqHelas3NucleusLongnonpolyaFastqRd1Rep2.fastq.gz
		Hepg2CellLongnonpolya	wgEncodeCshlLongRnaSeqHepg2CellLongnonpolyaFastqRd1Rep1.fastq.gz
			wgEncodeCshlLongRnaSeqHepg2CellLongnonpolyaFastqRd1Rep2.fastq.gz
		Hepg2NucleusLongnonpolya	wgEncodeCshlLongRnaSeqHepg2NucleusLongnonpolyaFastqRd1Rep1.fastq.gz
			wgEncodeCshlLongRnaSeqHepg2NucleusLongnonpolyaFastqRd1Rep2.fastq.gz
		Hepg2NucleusPap	wgEncodeCshlLongRnaSeqHepg2NucleusPapFastqRd1Rep1.fastq.gz
			wgEncodeCshlLongRnaSeqHepg2NucleusPapFastqRd1Rep2.fastq.gz
		HuvecCytosolPap	wgEncodeCshlLongRnaSeqHuvecCytosolPapFastqRd1Rep3.fastq.gz
			wgEncodeCshlLongRnaSeqHuvecCytosolPapFastqRd1Rep4.fastq.gz
		Imr90CellTotal	wgEncodeCshlLongRnaSeqImr90CellTotalFastqRd1Rep1.fastq.gz
			wgEncodeCshlLongRnaSeqImr90CellTotalFastqRd1Rep2.fastq.gz
		Imr90CytosolPap	wgEncodeCshlLongRnaSeqImr90CytosolPapFastqRd1Rep1.fastq.gz
			wgEncodeCshlLongRnaSeqImr90CytosolPapFastqRd1Rep2.fastq.gz
		MCF7CellLongnonpolya	wgEncodeCshlLongRnaSeqMcf7CellLongnonpolyaFastqRd1Rep1.fastq.gz
			wgEncodeCshlLongRnaSeqMcf7CellLongnonpolyaFastqRd1Rep2.fastq.gz
		NhekCytosolPap	wgEncodeCshlLongRnaSeqNhekCytosolPapFastqRd1Rep3.fastq.gz
			wgEncodeCshlLongRnaSeqNhekCytosolPapFastqRd1Rep4.fastq.gz
