# Supplementary material for: Accurate identification of RNA editing sites from primitive sequence with deep neural networks
Source: Sci Rep. 2018 Apr 16;8:6005. doi: 10.1038/s41598-018-24298-y (PMC5902551; doi:10.1038/s41598-018-24298-y)
Supplement: Supplementary file 3 — Table S2 [file 41598_2018_24298_MOESM3_ESM.xlsx]

## Sheet: Table S2
Table S2. Average performance of each-level DNNs in DeepRed on training set and test set.
Training or Test	Dataset	Cell	AUC
			individual DNN	ensemble DNN	single-cell module	separate or pooled component	DeepRed
Training set	Pooled training set	BjCellLongnonpolya	0.933158	0.965952	0.968978	0.974332	0.975655
		Gm12878CytosolPap	0.923146	0.958489	0.961603	0.966201	0.966815
		Gm12878NucleusLongnonpolya	0.935317	0.968425	0.9715	0.976339	0.977335
		Helas3CytosolPap	0.934376	0.967863	0.97078	0.975557	0.976181
		Helas3NucleusPap	0.92328	0.959113	0.9625	0.967675	0.96852
		Hepg2CellPap	0.93307	0.967492	0.970631	0.975769	0.976746
		Hepg2CytosolLongnonpolya	0.930569	0.961421	0.96453	0.974292	0.978322
		MCF7CellPap	0.929416	0.964748	0.968053	0.973461	0.974566
		NhekNucleusLongnonpolya	0.938027	0.970916	0.973836	0.978579	0.979518
		NhekNucleusPap	0.928502	0.964063	0.96723	0.971899	0.972663
		SknshraCellLongnonpolya	0.936614	0.969249	0.972223	0.977228	0.978403
	Separate training set	BjCellLongnonpolya	0.954558	0.981873	0.984169	0.988727	0.989163
		Gm12878CytosolPap	0.947862	0.979341	0.981951	0.986064	0.986514
		Gm12878NucleusLongnonpolya	0.949458	0.979129	0.981711	0.986214	0.986758
		Helas3CytosolPap	0.95255	0.981667	0.984171	0.989035	0.989401
		Helas3NucleusPap	0.93929	0.971967	0.975047	0.980107	0.980754
		Hepg2CellPap	0.946778	0.977577	0.980371	0.985928	0.986468
		Hepg2CytosolLongnonpolya	0.965962	0.987158	0.988587	0.994382	0.994762
		MCF7CellPap	0.9485	0.979797	0.982578	0.987829	0.988284
		NhekNucleusLongnonpolya	0.949678	0.979008	0.981695	0.987252	0.987715
		NhekNucleusPap	0.946494	0.978521	0.981305	0.985859	0.986343
		SknshraCellLongnonpolya	0.954011	0.981997	0.984408	0.989047	0.989473
Test set	Pooled test set	A549CellLongnonpolya	0.93146	0.965525	0.968682	0.973511	0.974538
		A549CellPap	0.931578	0.966695	0.969866	0.974638	0.975523
		A549NucleusPap	0.922402	0.957849	0.961206	0.966308	0.96716
		Gm12878CytosolLongnonpolya	0.923484	0.956594	0.959542	0.964191	0.965327
		H1hescCellLongnonpolya	0.927399	0.961901	0.965085	0.969947	0.971072
		H1hescCellPap	0.929688	0.963157	0.966085	0.970317	0.971027
		Helas3CellPap	0.931451	0.965405	0.968528	0.973455	0.974353
		Helas3NucleusLongnonpolya	0.933726	0.966465	0.969589	0.974465	0.97549
		HuvecCytosolPap	0.937126	0.97111	0.974101	0.978918	0.979799
		Imr90CellTotal	0.93265	0.966767	0.970005	0.97517	0.976312
		Imr90CytosolPap	0.9426	0.975514	0.978263	0.982558	0.983232
		BjCellPap	0.93021	0.965904	0.96907	0.973794	0.974592
		Gm12878CellLongnonpolya	0.914861	0.951489	0.955363	0.962008	0.963884
		Gm12878CellPap	0.933372	0.968093	0.971092	0.975423	0.97617
		Gm12878NucleusPap	0.930329	0.965187	0.968288	0.972744	0.973468
		Helas3CellLongnonpolya	0.927064	0.96057	0.963849	0.969102	0.970264
		Hepg2CellLongnonpolya	0.9228	0.955787	0.959102	0.964487	0.965654
		Hepg2NucleusLongnonpolya	0.928524	0.963382	0.966863	0.972579	0.973932
		Hepg2NucleusPap	0.927328	0.962963	0.966287	0.97131	0.972273
		MCF7CellLongnonpolya	0.913061	0.945974	0.949202	0.954495	0.955439
		NhekCytosolPap	0.943175	0.976534	0.979278	0.98354	0.984155
	Separate test set	A549CellLongnonpolya	0.944296	0.975165	0.977987	0.98252	0.983261
		A549CellPap	0.9509	0.98151	0.984129	0.988146	0.988718
		A549NucleusPap	0.935355	0.968547	0.971692	0.976516	0.977311
		Gm12878CytosolLongnonpolya	0.958571	0.986964	0.988997	0.991818	0.992269
		H1hescCellLongnonpolya	0.950382	0.98127	0.983772	0.987376	0.987972
		H1hescCellPap	0.949034	0.979791	0.982323	0.98614	0.986685
		Helas3CellPap	0.949382	0.979492	0.98215	0.986503	0.987098
		Helas3NucleusLongnonpolya	0.936131	0.967426	0.970616	0.976324	0.977413
		HuvecCytosolPap	0.952832	0.982548	0.985037	0.989179	0.989775
		Imr90CellTotal	0.947604	0.977471	0.980233	0.984705	0.985503
		Imr90CytosolPap	0.953849	0.982741	0.985109	0.988889	0.989371
		BjCellPap	0.950529	0.981942	0.984518	0.988482	0.988978
		Gm12878CellLongnonpolya	0.952568	0.982805	0.985242	0.988904	0.989503
		Gm12878CellPap	0.954212	0.985064	0.987493	0.990989	0.991393
		Gm12878NucleusPap	0.948573	0.979585	0.982145	0.985804	0.986296
		Helas3CellLongnonpolya	0.953007	0.982174	0.984569	0.988281	0.988763
		Hepg2CellLongnonpolya	0.951111	0.980246	0.982731	0.986563	0.987095
		Hepg2NucleusLongnonpolya	0.939112	0.970991	0.974101	0.979587	0.980632
		Hepg2NucleusPap	0.942219	0.974894	0.977895	0.982538	0.983219
		MCF7CellLongnonpolya	0.935345	0.965782	0.968832	0.974067	0.974878
		NhekCytosolPap	0.958809	0.986533	0.98873	0.992486	0.99292
