# Supplementary material for: Accurate identification of RNA editing sites from primitive sequence with deep neural networks
Source: Sci Rep. 2018 Apr 16;8:6005. doi: 10.1038/s41598-018-24298-y (PMC5902551; doi:10.1038/s41598-018-24298-y)
Supplement: Supplementary file 4 — Table S3 [file 41598_2018_24298_MOESM4_ESM.xlsx]

## Sheet: Table S3
Table S3. The information of wild type, ADAR knock down and independent test data for validation of DeepRed.
Cell	Treatment	Run	BioSample
U87	Wild type	SRR388226	SAMN00764114
		SRR388227	SAMN00764114
	ADAR knockdown	SRR388228	SAMN00764115
		SRR388229	SAMN00764115
	independent test sample	wgEncodeHaibRnaSeqU87RawDataRep2V2
HepG2	Wild type	SRR901895	SAMN02205047
		SRR901896	SAMN02205047
	ADAR knockdown	SRR901897	SAMN02205045
		SRR901898	SAMN02205045
	independent test sample	wgEncodeCshlLongRnaSeqHepg2CellLongnonpolyaFastqRd1Rep2
K562	Wild type	SRR901899	SAMN02205044
		SRR901900	SAMN02205044
	ADAR knockdown	SRR901901	SAMN02205046
		SRR901902	SAMN02205046
	independent test sample	wgEncodeGisRnaSeqK562CytosolPapRawData3Rep1
