# Supplementary material for: Accurate identification of RNA editing sites from primitive sequence with deep neural networks
Source: Sci Rep. 2018 Apr 16;8:6005. doi: 10.1038/s41598-018-24298-y (PMC5902551; doi:10.1038/s41598-018-24298-y)
Supplement: Supplementary file 5 — Table S4 [file 41598_2018_24298_MOESM5_ESM.xlsx]

## Sheet: Table S4
Table S4.Relative ranking of DeepRed, Separate samples method, GIREMI, RNAEditor and Prediction methods on U87 data.
Method	Accuracy	Sensitivity	Specificity	GM	Positive predict value	F1-score	Validation rate	Misclassification rate	Overall Ranking
Deepred	1	2	1	1	1	1	3	1	1st(11),1.4
Separate	3	1	4	3	4	3	2	5	3rd(25),3.13
GIREMI	4	5	2	5	3	5	4	3	4th(31),3.88
RNAEditor	2	3	2	2	2	2	1	2	2nd(16),2.00
Prediction	5	4	3	4	5	4	5	4	5th(34),4.25
