# Supplementary material for: Accurate identification of RNA editing sites from primitive sequence with deep neural networks
Source: Sci Rep. 2018 Apr 16;8:6005. doi: 10.1038/s41598-018-24298-y (PMC5902551; doi:10.1038/s41598-018-24298-y)
Supplement: Supplementary file 6 — Table S5 [file 41598_2018_24298_MOESM6_ESM.xlsx]

## Sheet: Table S5
Table S5. Comparison of performance for DeepRed with separate samples method, GIREMI, RNAEditor and Prediction methods in K562 cell line
Method	Accuracy	Sensitivity	Specificity	GM	Positive predict value	F1-score	Validation rate	Misclassification rate
DeepRed	0.736	0.593023	0.810976	0.693489	0.621951	0.685082	0.0649682	0.0394904
Separate	0.504	0.569767	0.469512	0.517216	0.360294	0.514804	0.0525751	0.0933476
GIREMI	0.648	0.0348837	0.969512	0.183903	0.375	0.0673443	0.0545455	0.0909091
RNAEditor	0.7	0.430233	0.841463	0.601685	0.587302	0.569358	0.061157	0.0429752
Prediction	0.6	0.0348837	0.896341	0.176827	0.15	0.067154	0.0322581	0.182796
