# Supplementary material for: Accurate identification of RNA editing sites from primitive sequence with deep neural networks
Source: Sci Rep. 2018 Apr 16;8:6005. doi: 10.1038/s41598-018-24298-y (PMC5902551; doi:10.1038/s41598-018-24298-y)
Supplement: Supplementary file 7 — Table S6 [file 41598_2018_24298_MOESM7_ESM.xlsx]

## Sheet: Table S6
Table S6. Comparison of performance for DeepRed with Separate sample method, GIREMI, RNAEditor and Prediction methods in HepG2 cell line
Method	Accuracy	Sensitivity	Specificity	GM	Positive predict value	F1-score	Validation rate	Misclassification rate
DeepRed	0.69114	0.802524	0.553621	0.666554	0.689413	0.655231	0.0191473	0.00862603
Separate	0.557424	0.983667	0.0311641	0.175086	0.556255	0.0604141	0.0219782	0.0175328
GIREMI	0.602543	0.497402	0.732356	0.603552	0.696466	0.592434	0.0524914	0.0228768
RNAEditor	0.610336	0.560505	0.671861	0.613662	0.678347	0.611152	0.0407096	0.0193034
Prediction	0.444627	0.00668151	0.985335	0.0811389	0.36	0.013273	0.204545	0.363636
