# Supplementary material for: Accurate identification of RNA editing sites from primitive sequence with deep neural networks
Source: Sci Rep. 2018 Apr 16;8:6005. doi: 10.1038/s41598-018-24298-y (PMC5902551; doi:10.1038/s41598-018-24298-y)
Supplement: Supplementary file 8 — Table S7 [file 41598_2018_24298_MOESM8_ESM.xlsx]

## Sheet: Table S7
Table S7. Information of 462 individuals from the Geuvadis Project.
Source Name	Comment[ENA_RUN]	Characteristics[population]	Comment[ENA_SAMPLE]	Comment[1000g Phase1 Genotypes]	Comment[SEQUENCE_LENGTH]	Comment[LIBRARY_LAYOUT]
HG00096	ERR188040	GBR	ERS185276	1	75	PAIRED
HG00097	ERR188231	GBR	ERS185206	1	75	PAIRED
HG00099	ERR188428	GBR	ERS185128	1	75	PAIRED
HG00100	ERR188206	GBR	ERS185086	1	75	PAIRED
HG00101	ERR188307	GBR	ERS185085	1	75	PAIRED
HG00102	ERR188416	GBR	ERS185453	1	75	PAIRED
HG00103	ERR188136	GBR	ERS185490	1	75	PAIRED
HG00104	ERR188247	GBR	ERS185300	1	75	PAIRED
HG00105	ERR188368	GBR	ERS185272	0	75	PAIRED
HG00106	ERR188167	GBR	ERS185411	1	75	PAIRED
HG00108	ERR188166	GBR	ERS185074	1	75	PAIRED
HG00109	ERR188328	GBR	ERS185395	1	75	PAIRED
HG00110	ERR188082	GBR	ERS185368	1	75	PAIRED
HG00111	ERR188342	GBR	ERS185191	1	75	PAIRED
HG00112	ERR188465	GBR	ERS185175	1	75	PAIRED
HG00114	ERR188071	GBR	ERS185155	1	75	PAIRED
HG00115	ERR188186	GBR	ERS185464	0	75	PAIRED
HG00116	ERR188293	GBR	ERS185035	1	75	PAIRED
HG00117	ERR188219	GBR	ERS185322	1	75	PAIRED
HG00118	ERR188236	GBR	ERS185083	1	75	PAIRED
HG00119	ERR188119	GBR	ERS185402	1	75	PAIRED
HG00120	ERR188315	GBR	ERS185405	1	75	PAIRED
HG00121	ERR188087	GBR	ERS185241	1	75	PAIRED
HG00122	ERR188285	GBR	ERS185162	1	75	PAIRED
HG00123	ERR188035	GBR	ERS185352	1	75	PAIRED
HG00124	ERR188310	GBR	ERS185232	1	75	PAIRED
HG00125	ERR188059	GBR	ERS185099	1	75	PAIRED
HG00126	ERR188461	GBR	ERS185403	1	75	PAIRED
HG00127	ERR188337	GBR	ERS185094	1	75	PAIRED
HG00128	ERR188245	GBR	ERS185471	1	75	PAIRED
HG00129	ERR188412	GBR	ERS185235	1	75	PAIRED
HG00130	ERR188443	GBR	ERS185469	1	75	PAIRED
HG00131	ERR188403	GBR	ERS185429	1	75	PAIRED
HG00132	ERR188430	GBR	ERS185425	0	75	PAIRED
HG00133	ERR188189	GBR	ERS185115	1	75	PAIRED
HG00134	ERR188338	GBR	ERS185273	1	75	PAIRED
HG00135	ERR188133	GBR	ERS185033	1	75	PAIRED
HG00136	ERR188383	GBR	ERS185448	1	75	PAIRED
HG00137	ERR188095	GBR	ERS185374	1	75	PAIRED
HG00138	ERR188385	GBR	ERS185179	1	75	PAIRED
HG00139	ERR188144	GBR	ERS185358	1	75	PAIRED
HG00141	ERR188401	GBR	ERS185234	1	75	PAIRED
HG00142	ERR188466	GBR	ERS185174	1	75	PAIRED
HG00143	ERR188257	GBR	ERS185423	1	75	PAIRED
HG00145	ERR188073	GBR	ERS185111	0	75	PAIRED
HG00146	ERR188455	GBR	ERS185338	1	75	PAIRED
HG00148	ERR188379	GBR	ERS185257	1	75	PAIRED
HG00149	ERR188065	GBR	ERS185333	1	75	PAIRED
HG00150	ERR188309	GBR	ERS185070	1	75	PAIRED
HG00151	ERR188116	GBR	ERS185251	1	75	PAIRED
HG00152	ERR188084	GBR	ERS185312	1	75	PAIRED
HG00154	ERR188468	GBR	ERS185376	1	75	PAIRED
HG00155	ERR188028	GBR	ERS185215	1	75	PAIRED
HG00156	ERR188287	GBR	ERS185243	1	75	PAIRED
HG00157	ERR188041	GBR	ERS185091	0	75	PAIRED
HG00158	ERR188332	GBR	ERS185090	1	75	PAIRED
HG00159	ERR188164	GBR	ERS185283	1	75	PAIRED
HG00160	ERR188387	GBR	ERS185282	1	75	PAIRED
HG00171	ERR188190	FIN	ERS185245	1	75	PAIRED
HG00173	ERR188445	FIN	ERS185225	1	75	PAIRED
HG00174	ERR188163	FIN	ERS185491	1	75	PAIRED
HG00176	ERR188187	FIN	ERS185299	1	75	PAIRED
HG00177	ERR188180	FIN	ERS185418	1	75	PAIRED
HG00178	ERR188248	FIN	ERS185089	1	75	PAIRED
HG00179	ERR188304	FIN	ERS185398	1	75	PAIRED
HG00180	ERR188146	FIN	ERS185065	1	75	PAIRED
HG00181	ERR188118	FIN	ERS185173	0	75	PAIRED
HG00182	ERR188149	FIN	ERS185135	1	75	PAIRED
HG00183	ERR188302	FIN	ERS185277	1	75	PAIRED
HG00185	ERR188320	FIN	ERS185209	1	75	PAIRED
HG00186	ERR188090	FIN	ERS185315	1	75	PAIRED
HG00187	ERR188425	FIN	ERS185355	1	75	PAIRED
HG00188	ERR188400	FIN	ERS185201	1	75	PAIRED
HG00189	ERR188361	FIN	ERS185079	1	75	PAIRED
HG00231	ERR188212	GBR	ERS185286	1	75	PAIRED
HG00232	ERR188289	GBR	ERS185351	1	75	PAIRED
HG00233	ERR188312	GBR	ERS185350	1	75	PAIRED
HG00234	ERR188237	GBR	ERS185334	1	75	PAIRED
HG00235	ERR188450	GBR	ERS185279	1	75	PAIRED
HG00236	ERR188036	GBR	ERS185237	1	75	PAIRED
HG00238	ERR188333	GBR	ERS185034	1	75	PAIRED
HG00239	ERR188112	GBR	ERS185379	1	75	PAIRED
HG00240	ERR188370	GBR	ERS185105	1	75	PAIRED
HG00242	ERR188053	GBR	ERS185337	1	75	PAIRED
HG00243	ERR188411	GBR	ERS185501	1	75	PAIRED
HG00244	ERR188448	GBR	ERS185335	1	75	PAIRED
HG00245	ERR188159	GBR	ERS185364	1	75	PAIRED
HG00246	ERR188271	GBR	ERS185192	1	75	PAIRED
HG00247	ERR188106	GBR	ERS185114	1	75	PAIRED
HG00249	ERR188456	GBR	ERS185410	1	75	PAIRED
HG00250	ERR188080	GBR	ERS185185	1	75	PAIRED
HG00251	ERR188154	GBR	ERS185361	1	75	PAIRED
HG00252	ERR188464	GBR	ERS185473	1	75	PAIRED
HG00253	ERR188351	GBR	ERS185372	1	75	PAIRED
HG00255	ERR188111	GBR	ERS185046	1	75	PAIRED
HG00256	ERR188091	GBR	ERS185256	1	75	PAIRED
HG00257	ERR188323	GBR	ERS185472	1	75	PAIRED
HG00258	ERR188242	GBR	ERS185466	1	75	PAIRED
HG00259	ERR188378	GBR	ERS185384	1	75	PAIRED
HG00260	ERR188185	GBR	ERS185151	1	75	PAIRED
HG00261	ERR188130	GBR	ERS185182	1	75	PAIRED
HG00262	ERR188057	GBR	ERS185456	1	75	PAIRED
HG00263	ERR188070	GBR	ERS185363	1	75	PAIRED
HG00264	ERR188366	GBR	ERS185271	1	75	PAIRED
HG00265	ERR188222	GBR	ERS185269	1	75	PAIRED
HG00266	ERR188267	FIN	ERS185177	1	75	PAIRED
HG00267	ERR188355	FIN	ERS185270	1	75	PAIRED
HG00268	ERR188117	FIN	ERS185078	1	75	PAIRED
HG00269	ERR188238	FIN	ERS185106	1	75	PAIRED
HG00271	ERR188397	FIN	ERS185394	1	75	PAIRED
HG00272	ERR188250	FIN	ERS185417	1	75	PAIRED
HG00273	ERR188034	FIN	ERS185458	1	75	PAIRED
HG00274	ERR188264	FIN	ERS185122	1	75	PAIRED
HG00275	ERR188326	FIN	ERS185467	1	75	PAIRED
HG00276	ERR188318	FIN	ERS185360	1	75	PAIRED
HG00277	ERR188274	FIN	ERS185158	1	75	PAIRED
HG00278	ERR188230	FIN	ERS185328	1	75	PAIRED
HG00280	ERR188457	FIN	ERS185196	1	75	PAIRED
HG00281	ERR188263	FIN	ERS185157	1	75	PAIRED
HG00282	ERR188266	FIN	ERS185250	1	75	PAIRED
HG00284	ERR188194	FIN	ERS185163	1	75	PAIRED
HG00285	ERR188083	FIN	ERS185319	1	75	PAIRED
HG00306	ERR188240	FIN	ERS185146	1	75	PAIRED
HG00308	ERR188482	FIN	ERS185080	0	75	PAIRED
HG00309	ERR188432	FIN	ERS185441	1	75	PAIRED
HG00310	ERR188205	FIN	ERS185202	1	75	PAIRED
HG00311	ERR188121	FIN	ERS185440	1	75	PAIRED
HG00312	ERR188346	FIN	ERS185424	1	75	PAIRED
HG00313	ERR188123	FIN	ERS185213	1	75	PAIRED
HG00315	ERR188023	FIN	ERS185236	1	75	PAIRED
HG00319	ERR188300	FIN	ERS185165	1	75	PAIRED
HG00320	ERR188046	FIN	ERS185139	1	75	PAIRED
HG00321	ERR188045	FIN	ERS185194	1	75	PAIRED
HG00323	ERR188255	FIN	ERS185445	1	75	PAIRED
HG00324	ERR188113	FIN	ERS185428	1	75	PAIRED
HG00325	ERR188218	FIN	ERS185357	1	75	PAIRED
HG00326	ERR188418	FIN	ERS185036	1	75	PAIRED
HG00327	ERR188417	FIN	ERS185187	1	75	PAIRED
HG00328	ERR188341	FIN	ERS185280	1	75	PAIRED
HG00329	ERR188439	FIN	ERS185408	1	75	PAIRED
HG00330	ERR188296	FIN	ERS185042	1	75	PAIRED
HG00331	ERR188056	FIN	ERS185265	1	75	PAIRED
HG00332	ERR188294	FIN	ERS185309	1	75	PAIRED
HG00334	ERR188127	FIN	ERS185189	1	75	PAIRED
HG00335	ERR188156	FIN	ERS185463	1	75	PAIRED
HG00336	ERR188033	FIN	ERS185303	1	75	PAIRED
HG00337	ERR188098	FIN	ERS185119	1	75	PAIRED
HG00338	ERR188169	FIN	ERS185255	1	75	PAIRED
HG00339	ERR188321	FIN	ERS185492	1	75	PAIRED
HG00341	ERR188197	FIN	ERS185404	1	75	PAIRED
HG00342	ERR188270	FIN	ERS185104	1	75	PAIRED
HG00343	ERR188141	FIN	ERS185382	1	75	PAIRED
HG00344	ERR188473	FIN	ERS185252	1	75	PAIRED
HG00345	ERR188038	FIN	ERS185098	1	75	PAIRED
HG00346	ERR188168	FIN	ERS185059	1	75	PAIRED
HG00349	ERR188075	FIN	ERS185027	1	75	PAIRED
HG00350	ERR188031	FIN	ERS185198	1	75	PAIRED
HG00351	ERR188124	FIN	ERS185172	1	75	PAIRED
HG00353	ERR188340	FIN	ERS185168	1	75	PAIRED
HG00355	ERR188029	FIN	ERS185329	1	75	PAIRED
HG00356	ERR188241	FIN	ERS185436	1	75	PAIRED
HG00358	ERR188089	FIN	ERS185208	1	75	PAIRED
HG00359	ERR188175	FIN	ERS185274	1	75	PAIRED
HG00360	ERR188374	FIN	ERS185399	1	75	PAIRED
HG00361	ERR188215	FIN	ERS185084	1	75	PAIRED
HG00362	ERR188480	FIN	ERS185444	1	75	PAIRED
HG00364	ERR188303	FIN	ERS185118	1	75	PAIRED
HG00365	ERR188395	FIN	ERS185297	0	75	PAIRED
HG00366	ERR188150	FIN	ERS185291	1	75	PAIRED
HG00367	ERR188358	FIN	ERS185229	1	75	PAIRED
HG00369	ERR188260	FIN	ERS185365	1	75	PAIRED
HG00371	ERR188362	FIN	ERS185302	0	75	PAIRED
HG00372	ERR188078	FIN	ERS185218	1	75	PAIRED
HG00373	ERR188198	FIN	ERS185076	1	75	PAIRED
HG00375	ERR188462	FIN	ERS185222	1	75	PAIRED
HG00376	ERR188299	FIN	ERS185150	1	75	PAIRED
HG00377	ERR188025	FIN	ERS185451	1	75	PAIRED
HG00378	ERR188472	FIN	ERS185047	1	75	PAIRED
HG00379	ERR188330	FIN	ERS185414	0	75	PAIRED
HG00380	ERR188314	FIN	ERS185393	0	75	PAIRED
HG00381	ERR188280	FIN	ERS185385	1	75	PAIRED
HG00382	ERR188115	FIN	ERS185056	1	75	PAIRED
HG00383	ERR188102	FIN	ERS185130	1	75	PAIRED
HG00384	ERR188043	FIN	ERS185184	1	75	PAIRED
HG01334	ERR188469	GBR	ERS185045	1	75	PAIRED
HG01789	ERR188391	GBR	ERS185200	0	75	PAIRED
HG01790	ERR188407	GBR	ERS185025	0	75	PAIRED
HG01791	ERR188478	GBR	ERS185261	0	75	PAIRED
HG02215	ERR188470	GBR	ERS185197	0	75	PAIRED
NA06984	ERR188325	CEU	ERS185153	1	75	PAIRED
NA06985	ERR188327	CEU	ERS185170	0	75	PAIRED
NA06986	ERR188213	CEU	ERS185470	1	75	PAIRED
NA06989	ERR188202	CEU	ERS185502	1	75	PAIRED
NA06994	ERR188047	CEU	ERS185383	1	75	PAIRED
NA07037	ERR188376	CEU	ERS185431	1	75	PAIRED
NA07048	ERR188481	CEU	ERS185308	1	75	PAIRED
NA07051	ERR188474	CEU	ERS185266	1	75	PAIRED
NA07056	ERR188027	CEU	ERS185031	1	75	PAIRED
NA07346	ERR188135	CEU	ERS185346	0	75	PAIRED
NA07347	ERR188324	CEU	ERS185160	1	75	PAIRED
NA07357	ERR188176	CEU	ERS185180	1	75	PAIRED
NA10847	ERR188101	CEU	ERS185493	1	75	PAIRED
NA10851	ERR188389	CEU	ERS185067	1	75	PAIRED
NA11829	ERR188433	CEU	ERS185107	1	75	PAIRED
NA11830	ERR188435	CEU	ERS185097	1	75	PAIRED
NA11831	ERR188067	CEU	ERS185295	1	75	PAIRED
NA11832	ERR188217	CEU	ERS185066	0	75	PAIRED
NA11840	ERR188246	CEU	ERS185072	0	75	PAIRED
NA11843	ERR188426	CEU	ERS185326	1	75	PAIRED
NA11881	ERR188272	CEU	ERS185240	0	75	PAIRED
NA11892	ERR188086	CEU	ERS185176	1	75	PAIRED
NA11893	ERR188077	CEU	ERS185138	1	75	PAIRED
NA11894	ERR188122	CEU	ERS185454	1	75	PAIRED
NA11918	ERR188161	CEU	ERS185205	0	75	PAIRED
NA11920	ERR188371	CEU	ERS185051	1	75	PAIRED
NA11930	ERR188235	CEU	ERS185438	1	75	PAIRED
NA11931	ERR188049	CEU	ERS185392	1	75	PAIRED
NA11992	ERR188062	CEU	ERS185096	1	75	PAIRED
NA11993	ERR188233	CEU	ERS185053	1	75	PAIRED
NA11994	ERR188301	CEU	ERS185092	1	75	PAIRED
NA11995	ERR188348	CEU	ERS185494	1	75	PAIRED
NA12004	ERR188336	CEU	ERS185154	1	75	PAIRED
NA12005	ERR188058	CEU	ERS185109	0	75	PAIRED
NA12006	ERR188076	CEU	ERS185344	1	75	PAIRED
NA12043	ERR188414	CEU	ERS185386	1	75	PAIRED
NA12044	ERR188229	CEU	ERS185029	1	75	PAIRED
NA12045	ERR188377	CEU	ERS185387	1	75	PAIRED
NA12058	ERR188415	CEU	ERS185060	1	75	PAIRED
NA12144	ERR188039	CEU	ERS185495	1	75	PAIRED
NA12154	ERR188172	CEU	ERS185043	1	75	PAIRED
NA12155	ERR188331	CEU	ERS185323	1	75	PAIRED
NA12156	ERR188410	CEU	ERS185353	0	75	PAIRED
NA12234	ERR188177	CEU	ERS185238	0	75	PAIRED
NA12249	ERR188319	CEU	ERS185110	1	75	PAIRED
NA12272	ERR188438	CEU	ERS185102	1	75	PAIRED
NA12273	ERR188431	CEU	ERS185443	1	75	PAIRED
NA12275	ERR188032	CEU	ERS185264	1	75	PAIRED
NA12282	ERR188148	CEU	ERS185430	1	75	PAIRED
NA12283	ERR188262	CEU	ERS185142	1	75	PAIRED
NA12286	ERR188467	CEU	ERS185390	1	75	PAIRED
NA12287	ERR188142	CEU	ERS185075	1	75	PAIRED
NA12340	ERR188277	CEU	ERS185126	1	75	PAIRED
NA12341	ERR188388	CEU	ERS185052	1	75	PAIRED
NA12342	ERR188107	CEU	ERS185304	1	75	PAIRED
NA12347	ERR188446	CEU	ERS185468	1	75	PAIRED
NA12348	ERR188441	CEU	ERS185040	1	75	PAIRED
NA12383	ERR188396	CEU	ERS185026	1	75	PAIRED
NA12399	ERR188350	CEU	ERS185416	1	75	PAIRED
NA12400	ERR188220	CEU	ERS185260	1	75	PAIRED
NA12413	ERR188181	CEU	ERS185321	1	75	PAIRED
NA12489	ERR188048	CEU	ERS185147	1	75	PAIRED
NA12546	ERR188092	CEU	ERS185183	1	75	PAIRED
NA12716	ERR188140	CEU	ERS185171	1	75	PAIRED
NA12717	ERR188196	CEU	ERS185254	1	75	PAIRED
NA12718	ERR188244	CEU	ERS185311	1	75	PAIRED
NA12749	ERR188024	CEU	ERS185432	1	75	PAIRED
NA12750	ERR188404	CEU	ERS185058	1	75	PAIRED
NA12751	ERR188152	CEU	ERS185314	1	75	PAIRED
NA12760	ERR188308	CEU	ERS185230	0	75	PAIRED
NA12761	ERR188061	CEU	ERS185347	1	75	PAIRED
NA12762	ERR188100	CEU	ERS185288	0	75	PAIRED
NA12763	ERR188420	CEU	ERS185143	1	75	PAIRED
NA12775	ERR188354	CEU	ERS185293	1	75	PAIRED
NA12776	ERR188279	CEU	ERS185439	0	75	PAIRED
NA12777	ERR188256	CEU	ERS185496	1	75	PAIRED
NA12778	ERR188477	CEU	ERS185039	1	75	PAIRED
NA12812	ERR188022	CEU	ERS185103	1	75	PAIRED
NA12813	ERR188291	CEU	ERS185131	0	75	PAIRED
NA12814	ERR188081	CEU	ERS185330	1	75	PAIRED
NA12815	ERR188339	CEU	ERS185248	1	75	PAIRED
NA12827	ERR188134	CEU	ERS185298	1	75	PAIRED
NA12829	ERR188228	CEU	ERS185214	1	75	PAIRED
NA12830	ERR188051	CEU	ERS185401	1	75	PAIRED
NA12842	ERR188349	CEU	ERS185389	1	75	PAIRED
NA12843	ERR188099	CEU	ERS185207	1	75	PAIRED
NA12872	ERR188157	CEU	ERS185354	1	75	PAIRED
NA12873	ERR188216	CEU	ERS185117	1	75	PAIRED
NA12874	ERR188227	CEU	ERS185461	1	75	PAIRED
NA12889	ERR188429	CEU	ERS185149	1	75	PAIRED
NA12890	ERR188413	CEU	ERS185244	1	75	PAIRED
NA18486	ERR188214	YRI	ERS185193	1	75	PAIRED
NA18487	ERR188143	YRI	ERS185377	1	75	PAIRED
NA18488	ERR188311	YRI	ERS185055	0	75	PAIRED
NA18489	ERR188151	YRI	ERS185268	1	75	PAIRED
NA18498	ERR188044	YRI	ERS185292	1	75	PAIRED
NA18499	ERR188449	YRI	ERS185044	1	75	PAIRED
NA18502	ERR188158	YRI	ERS185294	1	75	PAIRED
NA18505	ERR188273	YRI	ERS185369	1	75	PAIRED
NA18508	ERR188162	YRI	ERS185437	1	75	PAIRED
NA18510	ERR188165	YRI	ERS185396	1	75	PAIRED
NA18511	ERR188097	YRI	ERS185100	1	75	PAIRED
NA18517	ERR188060	YRI	ERS185124	1	75	PAIRED
NA18519	ERR188200	YRI	ERS185123	1	75	PAIRED
NA18520	ERR188085	YRI	ERS185345	1	75	PAIRED
NA18858	ERR188375	YRI	ERS185148	1	75	PAIRED
NA18861	ERR188278	YRI	ERS185336	1	75	PAIRED
NA18867	ERR188298	YRI	ERS185220	1	75	PAIRED
NA18868	ERR188344	YRI	ERS185406	1	75	PAIRED
NA18870	ERR188373	YRI	ERS185409	1	75	PAIRED
NA18873	ERR188313	YRI	ERS185327	1	75	PAIRED
NA18907	ERR188283	YRI	ERS185049	1	75	PAIRED
NA18908	ERR188223	YRI	ERS185381	1	75	PAIRED
NA18909	ERR188352	YRI	ERS185028	1	75	PAIRED
NA18910	ERR188442	YRI	ERS185199	1	75	PAIRED
NA18912	ERR188182	YRI	ERS185373	1	75	PAIRED
NA18916	ERR188269	YRI	ERS185088	1	75	PAIRED
NA18917	ERR188139	YRI	ERS185301	1	75	PAIRED
NA18923	ERR188409	YRI	ERS185101	1	75	PAIRED
NA18933	ERR188096	YRI	ERS185211	1	75	PAIRED
NA18934	ERR188447	YRI	ERS185249	1	75	PAIRED
NA19092	ERR188128	YRI	ERS185221	0	75	PAIRED
NA19093	ERR188476	YRI	ERS185038	1	75	PAIRED
NA19095	ERR188268	YRI	ERS185037	1	75	PAIRED
NA19096	ERR188069	YRI	ERS185239	1	75	PAIRED
NA19098	ERR188243	YRI	ERS185064	1	75	PAIRED
NA19099	ERR188188	YRI	ERS185061	1	75	PAIRED
NA19102	ERR188367	YRI	ERS185397	1	75	PAIRED
NA19107	ERR188423	YRI	ERS185210	1	75	PAIRED
NA19108	ERR188261	YRI	ERS185359	1	75	PAIRED
NA19113	ERR188221	YRI	ERS185413	1	75	PAIRED
NA19114	ERR188178	YRI	ERS185281	1	75	PAIRED
NA19116	ERR188234	YRI	ERS185419	1	75	PAIRED
NA19117	ERR188365	YRI	ERS185452	1	75	PAIRED
NA19118	ERR188066	YRI	ERS185465	1	75	PAIRED
NA19119	ERR188030	YRI	ERS185063	1	75	PAIRED
NA19121	ERR188109	YRI	ERS185204	1	75	PAIRED
NA19129	ERR188444	YRI	ERS185435	1	75	PAIRED
NA19130	ERR188471	YRI	ERS185275	1	75	PAIRED
NA19131	ERR188170	YRI	ERS185370	1	75	PAIRED
NA19137	ERR188072	YRI	ERS185267	1	75	PAIRED
NA19138	ERR188306	YRI	ERS185152	1	75	PAIRED
NA19141	ERR188193	YRI	ERS185434	0	75	PAIRED
NA19143	ERR188459	YRI	ERS185391	0	75	PAIRED
NA19144	ERR188064	YRI	ERS185166	0	75	PAIRED
NA19146	ERR188104	YRI	ERS185331	1	75	PAIRED
NA19147	ERR188184	YRI	ERS185087	1	75	PAIRED
NA19149	ERR188451	YRI	ERS185457	1	75	PAIRED
NA19150	ERR188093	YRI	ERS185285	1	75	PAIRED
NA19152	ERR188225	YRI	ERS185203	1	75	PAIRED
NA19153	ERR188460	YRI	ERS185310	0	75	PAIRED
NA19159	ERR188427	YRI	ERS185449	0	75	PAIRED
NA19160	ERR188232	YRI	ERS185062	1	75	PAIRED
NA19171	ERR188055	YRI	ERS185129	1	75	PAIRED
NA19172	ERR188422	YRI	ERS185073	1	75	PAIRED
NA19175	ERR188211	YRI	ERS185348	1	75	PAIRED
NA19184	ERR188103	YRI	ERS185356	0	75	PAIRED
NA19185	ERR188183	YRI	ERS185284	1	75	PAIRED
NA19189	ERR188292	YRI	ERS185325	1	75	PAIRED
NA19190	ERR188322	YRI	ERS185093	1	75	PAIRED
NA19197	ERR188129	YRI	ERS185054	1	75	PAIRED
NA19198	ERR188174	YRI	ERS185136	1	75	PAIRED
NA19200	ERR188440	YRI	ERS185316	1	75	PAIRED
NA19201	ERR188275	YRI	ERS185228	0	75	PAIRED
NA19204	ERR188042	YRI	ERS185446	1	75	PAIRED
NA19206	ERR188363	YRI	ERS185305	0	75	PAIRED
NA19207	ERR188454	YRI	ERS185460	1	75	PAIRED
NA19209	ERR188434	YRI	ERS185343	1	75	PAIRED
NA19210	ERR188392	YRI	ERS185068	0	75	PAIRED
NA19213	ERR188131	YRI	ERS185371	1	75	PAIRED
NA19214	ERR188209	YRI	ERS185145	0	75	PAIRED
NA19222	ERR188207	YRI	ERS185375	1	75	PAIRED
NA19223	ERR188284	YRI	ERS185400	1	75	PAIRED
NA19225	ERR188421	YRI	ERS185247	1	75	PAIRED
NA19235	ERR188390	YRI	ERS185415	1	75	PAIRED
NA19236	ERR188037	YRI	ERS185141	1	75	PAIRED
NA19247	ERR188463	YRI	ERS185366	1	75	PAIRED
NA19248	ERR188364	YRI	ERS185462	1	75	PAIRED
NA19256	ERR188120	YRI	ERS185253	1	75	PAIRED
NA19257	ERR188074	YRI	ERS185340	1	75	PAIRED
NA20502	ERR188380	TSI	ERS185433	1	75	PAIRED
NA20503	ERR188297	TSI	ERS185497	1	75	PAIRED
NA20504	ERR188088	TSI	ERS185242	1	75	PAIRED
NA20505	ERR188329	TSI	ERS185048	1	75	PAIRED
NA20506	ERR188254	TSI	ERS185032	1	75	PAIRED
NA20507	ERR188288	TSI	ERS185412	1	75	PAIRED
NA20508	ERR188021	TSI	ERS185362	1	75	PAIRED
NA20509	ERR188063	TSI	ERS185324	1	75	PAIRED
NA20510	ERR188026	TSI	ERS185219	1	75	PAIRED
NA20512	ERR188369	TSI	ERS185447	1	75	PAIRED
NA20513	ERR188160	TSI	ERS185226	1	75	PAIRED
NA20514	ERR188356	TSI	ERS185217	0	75	PAIRED
NA20515	ERR188452	TSI	ERS185313	1	75	PAIRED
NA20516	ERR188458	TSI	ERS185223	1	75	PAIRED
NA20517	ERR188357	TSI	ERS185041	1	75	PAIRED
NA20518	ERR188050	TSI	ERS185188	1	75	PAIRED
NA20519	ERR188145	TSI	ERS185167	1	75	PAIRED
NA20520	ERR188239	TSI	ERS185320	1	75	PAIRED
NA20521	ERR188386	TSI	ERS185296	1	75	PAIRED
NA20524	ERR188204	TSI	ERS185498	1	75	PAIRED
NA20525	ERR188347	TSI	ERS185212	1	75	PAIRED
NA20527	ERR188317	TSI	ERS185082	1	75	PAIRED
NA20528	ERR188224	TSI	ERS185137	1	75	PAIRED
NA20529	ERR188453	TSI	ERS185422	1	75	PAIRED
NA20530	ERR188258	TSI	ERS185442	1	75	PAIRED
NA20531	ERR188399	TSI	ERS185159	1	75	PAIRED
NA20532	ERR188226	TSI	ERS185081	1	75	PAIRED
NA20534	ERR188114	TSI	ERS185144	1	75	PAIRED
NA20535	ERR188398	TSI	ERS185022	1	75	PAIRED
NA20536	ERR188382	TSI	ERS185156	1	75	PAIRED
NA20537	ERR188359	TSI	ERS185290	1	75	PAIRED
NA20538	ERR188208	TSI	ERS185116	1	75	PAIRED
NA20539	ERR188138	TSI	ERS185287	1	75	PAIRED
NA20540	ERR188436	TSI	ERS185349	1	75	PAIRED
NA20541	ERR188052	TSI	ERS185125	1	75	PAIRED
NA20542	ERR188203	TSI	ERS185318	1	75	PAIRED
NA20543	ERR188334	TSI	ERS185134	1	75	PAIRED
NA20544	ERR188252	TSI	ERS185499	1	75	PAIRED
NA20581	ERR188402	TSI	ERS185181	1	75	PAIRED
NA20582	ERR188259	TSI	ERS185380	1	75	PAIRED
NA20585	ERR188199	TSI	ERS185231	1	75	PAIRED
NA20586	ERR188353	TSI	ERS185426	1	75	PAIRED
NA20588	ERR188201	TSI	ERS185071	1	75	PAIRED
NA20589	ERR188343	TSI	ERS185057	1	75	PAIRED
NA20752	ERR188054	TSI	ERS185367	1	75	PAIRED
NA20754	ERR188108	TSI	ERS185289	1	75	PAIRED
NA20756	ERR188251	TSI	ERS185407	1	75	PAIRED
NA20757	ERR188295	TSI	ERS185169	1	75	PAIRED
NA20758	ERR188276	TSI	ERS185342	1	75	PAIRED
NA20759	ERR188068	TSI	ERS185190	1	75	PAIRED
NA20760	ERR188110	TSI	ERS185023	1	75	PAIRED
NA20761	ERR188479	TSI	ERS185420	1	75	PAIRED
NA20765	ERR188153	TSI	ERS185306	1	75	PAIRED
NA20766	ERR188126	TSI	ERS185120	1	75	PAIRED
NA20768	ERR188105	TSI	ERS185227	1	75	PAIRED
NA20769	ERR188381	TSI	ERS185077	1	75	PAIRED
NA20770	ERR188191	TSI	ERS185050	1	75	PAIRED
NA20771	ERR188345	TSI	ERS185108	1	75	PAIRED
NA20772	ERR188393	TSI	ERS185195	1	75	PAIRED
NA20773	ERR188305	TSI	ERS185455	1	75	PAIRED
NA20774	ERR188179	TSI	ERS185121	1	75	PAIRED
NA20778	ERR188079	TSI	ERS185161	1	75	PAIRED
NA20783	ERR188171	TSI	ERS185133	1	75	PAIRED
NA20785	ERR188173	TSI	ERS185317	1	75	PAIRED
NA20786	ERR188192	TSI	ERS185069	1	75	PAIRED
NA20787	ERR188360	TSI	ERS185095	1	75	PAIRED
NA20790	ERR188155	TSI	ERS185378	1	75	PAIRED
NA20792	ERR188195	TSI	ERS185307	1	75	PAIRED
NA20795	ERR188384	TSI	ERS185030	1	75	PAIRED
NA20796	ERR188316	TSI	ERS185421	1	75	PAIRED
NA20797	ERR188132	TSI	ERS185263	1	75	PAIRED
NA20798	ERR188335	TSI	ERS185388	1	75	PAIRED
NA20799	ERR188405	TSI	ERS185178	1	75	PAIRED
NA20800	ERR188419	TSI	ERS185278	1	75	PAIRED
NA20801	ERR188281	TSI	ERS185233	1	75	PAIRED
NA20802	ERR188249	TSI	ERS185246	1	75	PAIRED
NA20803	ERR188437	TSI	ERS185224	1	75	PAIRED
NA20804	ERR188147	TSI	ERS185132	1	75	PAIRED
NA20805	ERR188286	TSI	ERS185113	1	75	PAIRED
NA20806	ERR188094	TSI	ERS185112	1	75	PAIRED
NA20807	ERR188372	TSI	ERS185341	1	75	PAIRED
NA20808	ERR188253	TSI	ERS185024	1	75	PAIRED
NA20809	ERR188282	TSI	ERS185186	1	75	PAIRED
NA20810	ERR188408	TSI	ERS185427	1	75	PAIRED
NA20811	ERR188290	TSI	ERS185216	1	75	PAIRED
NA20812	ERR188137	TSI	ERS185450	1	75	PAIRED
NA20813	ERR188394	TSI	ERS185500	1	75	PAIRED
NA20814	ERR188265	TSI	ERS185127	1	75	PAIRED
NA20815	ERR188475	TSI	ERS185332	1	75	PAIRED
NA20816	ERR188210	TSI	ERS185164	1	75	PAIRED
NA20819	ERR188424	TSI	ERS185339	1	75	PAIRED
NA20826	ERR188125	TSI	ERS185259	1	75	PAIRED
NA20828	ERR188406	TSI	ERS185459	1	75	PAIRED
