# Supplementary material for: Accurate identification of RNA editing sites from primitive sequence with deep neural networks
Source: Sci Rep. 2018 Apr 16;8:6005. doi: 10.1038/s41598-018-24298-y (PMC5902551; doi:10.1038/s41598-018-24298-y)
Supplement: Supplementary file 9 — Table S8 [file 41598_2018_24298_MOESM9_ESM.xlsx]

## Sheet: Table S8
Table S8. Comparison of performance for DeepRed with Jin Billy’s methods and Giremi in GEUV dataset (didn’t filter reads).
	Number of predicted RNA editing sites		AtoI%	False discovery rate
	All	AtoI
DeepRed	786009	546633	0.695454	0.03981
JinBillySeparate	1038162	557904	0.537396	0.0782569
JinBillyPool	957737	548909	0.573131	0.0677092
Giremi	93910	62222	0.662571	0.0462976
