# Supplementary material for: Accurate identification of RNA editing sites from primitive sequence with deep neural networks
Source: Sci Rep. 2018 Apr 16;8:6005. doi: 10.1038/s41598-018-24298-y (PMC5902551; doi:10.1038/s41598-018-24298-y)
Supplement: Supplementary file 10 — Table S9 [file 41598_2018_24298_MOESM10_ESM.xlsx]

## Sheet: Table S9
Table S9. RNA-seq data of human brain reference from SEQC project.
BioSample_s	Experiment_s	LibraryLayout_s	MBases_l	MBytes_l	Organism_s	Run_s	SRA_Sample_s	Sample_Name_s	platform_s	source_name_s	Assay_Type_s	BioProject_s	Center_Name_s	Consent_s	LibrarySelection_s	LibrarySource_s	SRA_Study_s
SAMN02199573	SRX302210	PAIRED	1299	881	Homo sapiens	SRR896743	SRS441540	GSM1156877	Illumina HiSeq 2000	Human Brain Reference RNA (HBRR) from Ambion	RNA-Seq	PRJNA208369	GEO	public	cDNA	TRANSCRIPTOMIC	SRP025982
SAMN02199569	SRX302211	PAIRED	1413	930	Homo sapiens	SRR896744	SRS441541	GSM1156878	Illumina HiSeq 2000	Human Brain Reference RNA (HBRR) from Ambion	RNA-Seq	PRJNA208369	GEO	public	cDNA	TRANSCRIPTOMIC	SRP025982
SAMN02199570	SRX302212	PAIRED	1328	905	Homo sapiens	SRR896745	SRS441542	GSM1156879	Illumina HiSeq 2000	Human Brain Reference RNA (HBRR) from Ambion	RNA-Seq	PRJNA208369	GEO	public	cDNA	TRANSCRIPTOMIC	SRP025982
SAMN02199561	SRX302213	PAIRED	1403	923	Homo sapiens	SRR896746	SRS441543	GSM1156880	Illumina HiSeq 2000	Human Brain Reference RNA (HBRR) from Ambion	RNA-Seq	PRJNA208369	GEO	public	cDNA	TRANSCRIPTOMIC	SRP025982
SAMN02199589	SRX302214	PAIRED	1328	907	Homo sapiens	SRR896747	SRS441544	GSM1156881	Illumina HiSeq 2000	Human Brain Reference RNA (HBRR) from Ambion	RNA-Seq	PRJNA208369	GEO	public	cDNA	TRANSCRIPTOMIC	SRP025982
SAMN02199563	SRX302215	PAIRED	1410	931	Homo sapiens	SRR896748	SRS441545	GSM1156882	Illumina HiSeq 2000	Human Brain Reference RNA (HBRR) from Ambion	RNA-Seq	PRJNA208369	GEO	public	cDNA	TRANSCRIPTOMIC	SRP025982
SAMN02199565	SRX302216	PAIRED	1333	908	Homo sapiens	SRR896749	SRS441546	GSM1156883	Illumina HiSeq 2000	Human Brain Reference RNA (HBRR) from Ambion	RNA-Seq	PRJNA208369	GEO	public	cDNA	TRANSCRIPTOMIC	SRP025982
SAMN02199593	SRX302217	PAIRED	1393	921	Homo sapiens	SRR896750	SRS441547	GSM1156884	Illumina HiSeq 2000	Human Brain Reference RNA (HBRR) from Ambion	RNA-Seq	PRJNA208369	GEO	public	cDNA	TRANSCRIPTOMIC	SRP025982
SAMN02199566	SRX302218	PAIRED	1310	889	Homo sapiens	SRR896751	SRS441548	GSM1156885	Illumina HiSeq 2000	Human Brain Reference RNA (HBRR) from Ambion	RNA-Seq	PRJNA208369	GEO	public	cDNA	TRANSCRIPTOMIC	SRP025982
SAMN02199572	SRX302219	PAIRED	1402	925	Homo sapiens	SRR896752	SRS441549	GSM1156886	Illumina HiSeq 2000	Human Brain Reference RNA (HBRR) from Ambion	RNA-Seq	PRJNA208369	GEO	public	cDNA	TRANSCRIPTOMIC	SRP025982
SAMN02199568	SRX302220	PAIRED	1306	892	Homo sapiens	SRR896753	SRS441550	GSM1156887	Illumina HiSeq 2000	Human Brain Reference RNA (HBRR) from Ambion	RNA-Seq	PRJNA208369	GEO	public	cDNA	TRANSCRIPTOMIC	SRP025982
SAMN02199559	SRX302221	PAIRED	1391	921	Homo sapiens	SRR896754	SRS441551	GSM1156888	Illumina HiSeq 2000	Human Brain Reference RNA (HBRR) from Ambion	RNA-Seq	PRJNA208369	GEO	public	cDNA	TRANSCRIPTOMIC	SRP025982
SAMN02199560	SRX302222	PAIRED	1302	886	Homo sapiens	SRR896755	SRS441552	GSM1156889	Illumina HiSeq 2000	Human Brain Reference RNA (HBRR) from Ambion	RNA-Seq	PRJNA208369	GEO	public	cDNA	TRANSCRIPTOMIC	SRP025982
SAMN02199588	SRX302223	PAIRED	1419	942	Homo sapiens	SRR896756	SRS441553	GSM1156890	Illumina HiSeq 2000	Human Brain Reference RNA (HBRR) from Ambion	RNA-Seq	PRJNA208369	GEO	public	cDNA	TRANSCRIPTOMIC	SRP025982
SAMN02199571	SRX302224	PAIRED	1321	897	Homo sapiens	SRR896757	SRS441554	GSM1156891	Illumina HiSeq 2000	Human Brain Reference RNA (HBRR) from Ambion	RNA-Seq	PRJNA208369	GEO	public	cDNA	TRANSCRIPTOMIC	SRP025982
SAMN02199574	SRX302225	PAIRED	1410	934	Homo sapiens	SRR896758	SRS441555	GSM1156892	Illumina HiSeq 2000	Human Brain Reference RNA (HBRR) from Ambion	RNA-Seq	PRJNA208369	GEO	public	cDNA	TRANSCRIPTOMIC	SRP025982
