# Supplementary material for: Accurate identification of RNA editing sites from primitive sequence with deep neural networks
Source: Sci Rep. 2018 Apr 16;8:6005. doi: 10.1038/s41598-018-24298-y (PMC5902551; doi:10.1038/s41598-018-24298-y)
Supplement: Supplementary file 11 — Table S10 [file 41598_2018_24298_MOESM11_ESM.xlsx]

## Sheet: Table S10
Table S10. RNA-seq data prepared by different library methods from ABRF project.
RNA integrity	source_name_s	Library preparation method	degraded methods	Run_s	SRA_Sample_s	BioSample_s	Sample_Name_s	reference_rna_s	tissue_s	BioProject_s	LibraryLayout_s	LibrarySource_s	Organism_s	Platform_s	SRA_Study_s	MBases_l	MBytes_l
intact RNA	poly-A-enriched	ABRF-ILMN-RNA-A	non-degraded	SRR903202	SRS445960	SAMN02205305	GSM1166112	Agilent Universal Human Reference RNA	Pooled tumor	PRJNA208732	PAIRED	TRANSCRIPTOMIC	Homo sapiens	ILLUMINA	SRP026126	734	533
				SRR903203	SRS445960	SAMN02205305	GSM1166112	Agilent Universal Human Reference RNA	Pooled tumor	PRJNA208732	PAIRED	TRANSCRIPTOMIC	Homo sapiens	ILLUMINA	SRP026126	739	537
				SRR903204	SRS445960	SAMN02205305	GSM1166112	Agilent Universal Human Reference RNA	Pooled tumor	PRJNA208732	PAIRED	TRANSCRIPTOMIC	Homo sapiens	ILLUMINA	SRP026126	697	507
				SRR903205	SRS445960	SAMN02205305	GSM1166112	Agilent Universal Human Reference RNA	Pooled tumor	PRJNA208732	PAIRED	TRANSCRIPTOMIC	Homo sapiens	ILLUMINA	SRP026126	734	535
				SRR903206	SRS445960	SAMN02205305	GSM1166112	Agilent Universal Human Reference RNA	Pooled tumor	PRJNA208732	PAIRED	TRANSCRIPTOMIC	Homo sapiens	ILLUMINA	SRP026126	730	530
				SRR903207	SRS445960	SAMN02205305	GSM1166112	Agilent Universal Human Reference RNA	Pooled tumor	PRJNA208732	PAIRED	TRANSCRIPTOMIC	Homo sapiens	ILLUMINA	SRP026126	738	537
				SRR903208	SRS445960	SAMN02205305	GSM1166112	Agilent Universal Human Reference RNA	Pooled tumor	PRJNA208732	PAIRED	TRANSCRIPTOMIC	Homo sapiens	ILLUMINA	SRP026126	741	535
				SRR903209	SRS445960	SAMN02205305	GSM1166112	Agilent Universal Human Reference RNA	Pooled tumor	PRJNA208732	PAIRED	TRANSCRIPTOMIC	Homo sapiens	ILLUMINA	SRP026126	727	531
	ribo-depleted	ABRF-ILMN-RIBO-A		SRR903050	SRS445940	SAMN02205287	GSM1166093	Agilent Universal Human Reference RNA	Pooled tumor	PRJNA208732	PAIRED	TRANSCRIPTOMIC	Homo sapiens	ILLUMINA	SRP026126	934	677
				SRR903051	SRS445940	SAMN02205287	GSM1166093	Agilent Universal Human Reference RNA	Pooled tumor	PRJNA208732	PAIRED	TRANSCRIPTOMIC	Homo sapiens	ILLUMINA	SRP026126	941	684
				SRR903052	SRS445940	SAMN02205287	GSM1166093	Agilent Universal Human Reference RNA	Pooled tumor	PRJNA208732	PAIRED	TRANSCRIPTOMIC	Homo sapiens	ILLUMINA	SRP026126	891	648
				SRR903053	SRS445940	SAMN02205287	GSM1166093	Agilent Universal Human Reference RNA	Pooled tumor	PRJNA208732	PAIRED	TRANSCRIPTOMIC	Homo sapiens	ILLUMINA	SRP026126	934	680
				SRR903054	SRS445940	SAMN02205287	GSM1166093	Agilent Universal Human Reference RNA	Pooled tumor	PRJNA208732	PAIRED	TRANSCRIPTOMIC	Homo sapiens	ILLUMINA	SRP026126	928	673
				SRR903055	SRS445940	SAMN02205287	GSM1166093	Agilent Universal Human Reference RNA	Pooled tumor	PRJNA208732	PAIRED	TRANSCRIPTOMIC	Homo sapiens	ILLUMINA	SRP026126	939	683
				SRR903056	SRS445940	SAMN02205287	GSM1166093	Agilent Universal Human Reference RNA	Pooled tumor	PRJNA208732	PAIRED	TRANSCRIPTOMIC	Homo sapiens	ILLUMINA	SRP026126	939	678
				SRR903057	SRS445940	SAMN02205287	GSM1166093	Agilent Universal Human Reference RNA	Pooled tumor	PRJNA208732	PAIRED	TRANSCRIPTOMIC	Homo sapiens	ILLUMINA	SRP026126	926	676
degraded RNA	ribo-depleted	ABRF-ILMN-M-AH	Heat	SRR902942	SRS445922	SAMN02205224	GSM1166075	Agilent Universal Human Reference RNA	Pooled tumor	PRJNA208732	PAIRED	TRANSCRIPTOMIC	Homo sapiens	ILLUMINA	SRP026126	1612	1041
				SRR902943	SRS445922	SAMN02205224	GSM1166075	Agilent Universal Human Reference RNA	Pooled tumor	PRJNA208732	PAIRED	TRANSCRIPTOMIC	Homo sapiens	ILLUMINA	SRP026126	1655	1076
				SRR902944	SRS445922	SAMN02205224	GSM1166075	Agilent Universal Human Reference RNA	Pooled tumor	PRJNA208732	PAIRED	TRANSCRIPTOMIC	Homo sapiens	ILLUMINA	SRP026126	1681	1079
				SRR902945	SRS445922	SAMN02205224	GSM1166075	Agilent Universal Human Reference RNA	Pooled tumor	PRJNA208732	PAIRED	TRANSCRIPTOMIC	Homo sapiens	ILLUMINA	SRP026126	1693	1092
				SRR902946	SRS445922	SAMN02205224	GSM1166075	Agilent Universal Human Reference RNA	Pooled tumor	PRJNA208732	PAIRED	TRANSCRIPTOMIC	Homo sapiens	ILLUMINA	SRP026126	1574	1014
				SRR902947	SRS445922	SAMN02205224	GSM1166075	Agilent Universal Human Reference RNA	Pooled tumor	PRJNA208732	PAIRED	TRANSCRIPTOMIC	Homo sapiens	ILLUMINA	SRP026126	1641	1049
		ABRF-ILMN-M-AS	Sonication	SRR902960	SRS445925	SAMN02205222	GSM1166078	Agilent Universal Human Reference RNA	Pooled tumor	PRJNA208732	PAIRED	TRANSCRIPTOMIC	Homo sapiens	ILLUMINA	SRP026126	1475	965
				SRR902961	SRS445925	SAMN02205222	GSM1166078	Agilent Universal Human Reference RNA	Pooled tumor	PRJNA208732	PAIRED	TRANSCRIPTOMIC	Homo sapiens	ILLUMINA	SRP026126	1511	995
				SRR902962	SRS445925	SAMN02205222	GSM1166078	Agilent Universal Human Reference RNA	Pooled tumor	PRJNA208732	PAIRED	TRANSCRIPTOMIC	Homo sapiens	ILLUMINA	SRP026126	1547	1005
				SRR902963	SRS445925	SAMN02205222	GSM1166078	Agilent Universal Human Reference RNA	Pooled tumor	PRJNA208732	PAIRED	TRANSCRIPTOMIC	Homo sapiens	ILLUMINA	SRP026126	1556	1015
				SRR902964	SRS445925	SAMN02205222	GSM1166078	Agilent Universal Human Reference RNA	Pooled tumor	PRJNA208732	PAIRED	TRANSCRIPTOMIC	Homo sapiens	ILLUMINA	SRP026126	1455	949
				SRR902965	SRS445925	SAMN02205222	GSM1166078	Agilent Universal Human Reference RNA	Pooled tumor	PRJNA208732	PAIRED	TRANSCRIPTOMIC	Homo sapiens	ILLUMINA	SRP026126	1510	977
		ABRF-ILMN-N-AR	Rnase	SRR902990	SRS445930	SAMN02205228	GSM1166083	Agilent Universal Human Reference RNA	Pooled tumor	PRJNA208732	PAIRED	TRANSCRIPTOMIC	Homo sapiens	ILLUMINA	SRP026126	1436	958
				SRR902991	SRS445930	SAMN02205228	GSM1166083	Agilent Universal Human Reference RNA	Pooled tumor	PRJNA208732	PAIRED	TRANSCRIPTOMIC	Homo sapiens	ILLUMINA	SRP026126	1547	1056
				SRR902992	SRS445930	SAMN02205228	GSM1166083	Agilent Universal Human Reference RNA	Pooled tumor	PRJNA208732	PAIRED	TRANSCRIPTOMIC	Homo sapiens	ILLUMINA	SRP026126	1593	1096
				SRR902993	SRS445930	SAMN02205228	GSM1166083	Agilent Universal Human Reference RNA	Pooled tumor	PRJNA208732	PAIRED	TRANSCRIPTOMIC	Homo sapiens	ILLUMINA	SRP026126	1473	1003
				SRR902994	SRS445930	SAMN02205228	GSM1166083	Agilent Universal Human Reference RNA	Pooled tumor	PRJNA208732	PAIRED	TRANSCRIPTOMIC	Homo sapiens	ILLUMINA	SRP026126	1569	1082
				SRR902995	SRS445930	SAMN02205228	GSM1166083	Agilent Universal Human Reference RNA	Pooled tumor	PRJNA208732	PAIRED	TRANSCRIPTOMIC	Homo sapiens	ILLUMINA	SRP026126	1609	1113
