# Supplementary material for: Accurate identification of RNA editing sites from primitive sequence with deep neural networks
Source: Sci Rep. 2018 Apr 16;8:6005. doi: 10.1038/s41598-018-24298-y (PMC5902551; doi:10.1038/s41598-018-24298-y)
Supplement: Supplementary file 12 — Table S11 [file 41598_2018_24298_MOESM12_ESM.xlsx]

## Sheet: Table S11
Table S11. RNA-seq data sequenced by different laboratories in SEQC project.
Laboratory	Run_s	SRA_Sample_s	Sample_Name_s	BioSample_s	LibraryLayout_s	MBases_l	MBytes_l	Organism_s	Platform_s	source_name_s	Assay_Type_s	BioProject_s	SRA_Study_s
BGI	SRR896743	SRS441540	GSM1156877	SAMN02199573	PAIRED	1299	881	Homo sapiens	ILLUMINA	Human Brain Reference RNA (HBRR) from Ambion	RNA-Seq	PRJNA208369	SRP025982
	SRR896744	SRS441541	GSM1156878	SAMN02199569	PAIRED	1413	930	Homo sapiens	ILLUMINA	Human Brain Reference RNA (HBRR) from Ambion	RNA-Seq	PRJNA208369	SRP025982
	SRR896745	SRS441542	GSM1156879	SAMN02199570	PAIRED	1328	905	Homo sapiens	ILLUMINA	Human Brain Reference RNA (HBRR) from Ambion	RNA-Seq	PRJNA208369	SRP025982
	SRR896746	SRS441543	GSM1156880	SAMN02199561	PAIRED	1403	923	Homo sapiens	ILLUMINA	Human Brain Reference RNA (HBRR) from Ambion	RNA-Seq	PRJNA208369	SRP025982
	SRR896747	SRS441544	GSM1156881	SAMN02199589	PAIRED	1328	907	Homo sapiens	ILLUMINA	Human Brain Reference RNA (HBRR) from Ambion	RNA-Seq	PRJNA208369	SRP025982
	SRR896748	SRS441545	GSM1156882	SAMN02199563	PAIRED	1410	931	Homo sapiens	ILLUMINA	Human Brain Reference RNA (HBRR) from Ambion	RNA-Seq	PRJNA208369	SRP025982
	SRR896749	SRS441546	GSM1156883	SAMN02199565	PAIRED	1333	908	Homo sapiens	ILLUMINA	Human Brain Reference RNA (HBRR) from Ambion	RNA-Seq	PRJNA208369	SRP025982
	SRR896750	SRS441547	GSM1156884	SAMN02199593	PAIRED	1393	921	Homo sapiens	ILLUMINA	Human Brain Reference RNA (HBRR) from Ambion	RNA-Seq	PRJNA208369	SRP025982
	SRR896751	SRS441548	GSM1156885	SAMN02199566	PAIRED	1310	889	Homo sapiens	ILLUMINA	Human Brain Reference RNA (HBRR) from Ambion	RNA-Seq	PRJNA208369	SRP025982
	SRR896752	SRS441549	GSM1156886	SAMN02199572	PAIRED	1402	925	Homo sapiens	ILLUMINA	Human Brain Reference RNA (HBRR) from Ambion	RNA-Seq	PRJNA208369	SRP025982
	SRR896753	SRS441550	GSM1156887	SAMN02199568	PAIRED	1306	892	Homo sapiens	ILLUMINA	Human Brain Reference RNA (HBRR) from Ambion	RNA-Seq	PRJNA208369	SRP025982
	SRR896754	SRS441551	GSM1156888	SAMN02199559	PAIRED	1391	921	Homo sapiens	ILLUMINA	Human Brain Reference RNA (HBRR) from Ambion	RNA-Seq	PRJNA208369	SRP025982
	SRR896755	SRS441552	GSM1156889	SAMN02199560	PAIRED	1302	886	Homo sapiens	ILLUMINA	Human Brain Reference RNA (HBRR) from Ambion	RNA-Seq	PRJNA208369	SRP025982
	SRR896756	SRS441553	GSM1156890	SAMN02199588	PAIRED	1419	942	Homo sapiens	ILLUMINA	Human Brain Reference RNA (HBRR) from Ambion	RNA-Seq	PRJNA208369	SRP025982
	SRR896757	SRS441554	GSM1156891	SAMN02199571	PAIRED	1321	897	Homo sapiens	ILLUMINA	Human Brain Reference RNA (HBRR) from Ambion	RNA-Seq	PRJNA208369	SRP025982
	SRR896758	SRS441555	GSM1156892	SAMN02199574	PAIRED	1410	934	Homo sapiens	ILLUMINA	Human Brain Reference RNA (HBRR) from Ambion	RNA-Seq	PRJNA208369	SRP025982
CNL	SRR897122	SRS441919	GSM1157256	SAMN02200163	PAIRED	1460	974	Homo sapiens	ILLUMINA	Human Brain Reference RNA (HBRR) from Ambion	RNA-Seq	PRJNA208369	SRP025982
	SRR897123	SRS441920	GSM1157257	SAMN02200164	PAIRED	1450	946	Homo sapiens	ILLUMINA	Human Brain Reference RNA (HBRR) from Ambion	RNA-Seq	PRJNA208369	SRP025982
	SRR897124	SRS441921	GSM1157258	SAMN02200167	PAIRED	1398	875	Homo sapiens	ILLUMINA	Human Brain Reference RNA (HBRR) from Ambion	RNA-Seq	PRJNA208369	SRP025982
	SRR897125	SRS441922	GSM1157259	SAMN02200165	PAIRED	1451	939	Homo sapiens	ILLUMINA	Human Brain Reference RNA (HBRR) from Ambion	RNA-Seq	PRJNA208369	SRP025982
	SRR897126	SRS441923	GSM1157260	SAMN02200166	PAIRED	1457	938	Homo sapiens	ILLUMINA	Human Brain Reference RNA (HBRR) from Ambion	RNA-Seq	PRJNA208369	SRP025982
	SRR897127	SRS441924	GSM1157261	SAMN02200169	PAIRED	1287	821	Homo sapiens	ILLUMINA	Human Brain Reference RNA (HBRR) from Ambion	RNA-Seq	PRJNA208369	SRP025982
	SRR897128	SRS441925	GSM1157262	SAMN02200168	PAIRED	1505	981	Homo sapiens	ILLUMINA	Human Brain Reference RNA (HBRR) from Ambion	RNA-Seq	PRJNA208369	SRP025982
	SRR897129	SRS441926	GSM1157263	SAMN02200170	PAIRED	1422	912	Homo sapiens	ILLUMINA	Human Brain Reference RNA (HBRR) from Ambion	RNA-Seq	PRJNA208369	SRP025982
	SRR897130	SRS441927	GSM1157264	SAMN02200173	PAIRED	1442	952	Homo sapiens	ILLUMINA	Human Brain Reference RNA (HBRR) from Ambion	RNA-Seq	PRJNA208369	SRP025982
	SRR897131	SRS441928	GSM1157265	SAMN02200171	PAIRED	1422	918	Homo sapiens	ILLUMINA	Human Brain Reference RNA (HBRR) from Ambion	RNA-Seq	PRJNA208369	SRP025982
	SRR897132	SRS441929	GSM1157266	SAMN02200172	PAIRED	1347	864	Homo sapiens	ILLUMINA	Human Brain Reference RNA (HBRR) from Ambion	RNA-Seq	PRJNA208369	SRP025982
	SRR897133	SRS441930	GSM1157267	SAMN02200175	PAIRED	1345	883	Homo sapiens	ILLUMINA	Human Brain Reference RNA (HBRR) from Ambion	RNA-Seq	PRJNA208369	SRP025982
	SRR897134	SRS441931	GSM1157268	SAMN02200176	PAIRED	1562	1040	Homo sapiens	ILLUMINA	Human Brain Reference RNA (HBRR) from Ambion	RNA-Seq	PRJNA208369	SRP025982
	SRR897135	SRS441932	GSM1157269	SAMN02200178	PAIRED	1443	967	Homo sapiens	ILLUMINA	Human Brain Reference RNA (HBRR) from Ambion	RNA-Seq	PRJNA208369	SRP025982
	SRR897136	SRS441933	GSM1157270	SAMN02200177	PAIRED	1393	916	Homo sapiens	ILLUMINA	Human Brain Reference RNA (HBRR) from Ambion	RNA-Seq	PRJNA208369	SRP025982
MAY	SRR897487	SRS442284	GSM1157621	SAMN02199869	PAIRED	1535	1043	Homo sapiens	ILLUMINA	Human Brain Reference RNA (HBRR) from Ambion	RNA-Seq	PRJNA208369	SRP025982
	SRR897488	SRS442285	GSM1157622	SAMN02199868	PAIRED	1466	995	Homo sapiens	ILLUMINA	Human Brain Reference RNA (HBRR) from Ambion	RNA-Seq	PRJNA208369	SRP025982
	SRR897489	SRS442286	GSM1157623	SAMN02199871	PAIRED	1500	1018	Homo sapiens	ILLUMINA	Human Brain Reference RNA (HBRR) from Ambion	RNA-Seq	PRJNA208369	SRP025982
	SRR897490	SRS442287	GSM1157624	SAMN02199874	PAIRED	1429	974	Homo sapiens	ILLUMINA	Human Brain Reference RNA (HBRR) from Ambion	RNA-Seq	PRJNA208369	SRP025982
	SRR897491	SRS442288	GSM1157625	SAMN02199870	PAIRED	1532	1048	Homo sapiens	ILLUMINA	Human Brain Reference RNA (HBRR) from Ambion	RNA-Seq	PRJNA208369	SRP025982
	SRR897492	SRS442289	GSM1157626	SAMN02199872	PAIRED	1363	930	Homo sapiens	ILLUMINA	Human Brain Reference RNA (HBRR) from Ambion	RNA-Seq	PRJNA208369	SRP025982
	SRR897493	SRS442290	GSM1157627	SAMN02199875	PAIRED	1520	1036	Homo sapiens	ILLUMINA	Human Brain Reference RNA (HBRR) from Ambion	RNA-Seq	PRJNA208369	SRP025982
	SRR897494	SRS442291	GSM1157628	SAMN02199878	PAIRED	1471	1013	Homo sapiens	ILLUMINA	Human Brain Reference RNA (HBRR) from Ambion	RNA-Seq	PRJNA208369	SRP025982
	SRR897495	SRS442292	GSM1157629	SAMN02199882	PAIRED	1517	1040	Homo sapiens	ILLUMINA	Human Brain Reference RNA (HBRR) from Ambion	RNA-Seq	PRJNA208369	SRP025982
	SRR897496	SRS442293	GSM1157630	SAMN02199880	PAIRED	1504	1024	Homo sapiens	ILLUMINA	Human Brain Reference RNA (HBRR) from Ambion	RNA-Seq	PRJNA208369	SRP025982
	SRR897497	SRS442294	GSM1157631	SAMN02199881	PAIRED	1501	1022	Homo sapiens	ILLUMINA	Human Brain Reference RNA (HBRR) from Ambion	RNA-Seq	PRJNA208369	SRP025982
	SRR897498	SRS442296	GSM1157632	SAMN02199884	PAIRED	1391	944	Homo sapiens	ILLUMINA	Human Brain Reference RNA (HBRR) from Ambion	RNA-Seq	PRJNA208369	SRP025982
	SRR897499	SRS442295	GSM1157633	SAMN02199763	PAIRED	1526	1026	Homo sapiens	ILLUMINA	Human Brain Reference RNA (HBRR) from Ambion	RNA-Seq	PRJNA208369	SRP025982
	SRR897500	SRS442297	GSM1157634	SAMN02199873	PAIRED	1572	1072	Homo sapiens	ILLUMINA	Human Brain Reference RNA (HBRR) from Ambion	RNA-Seq	PRJNA208369	SRP025982
	SRR897501	SRS442298	GSM1157635	SAMN02199876	PAIRED	1510	1016	Homo sapiens	ILLUMINA	Human Brain Reference RNA (HBRR) from Ambion	RNA-Seq	PRJNA208369	SRP025982
	SRR897502	SRS442299	GSM1157636	SAMN02199879	PAIRED	1541	1047	Homo sapiens	ILLUMINA	Human Brain Reference RNA (HBRR) from Ambion	RNA-Seq	PRJNA208369	SRP025982
NVS	SRR897855	SRS442652	GSM1157989	SAMN02199635	PAIRED	2049	1351	Homo sapiens	ILLUMINA	Human Brain Reference RNA (HBRR) from Ambion	RNA-Seq	PRJNA208369	SRP025982
	SRR897856	SRS442653	GSM1157990	SAMN02199638	PAIRED	1976	1289	Homo sapiens	ILLUMINA	Human Brain Reference RNA (HBRR) from Ambion	RNA-Seq	PRJNA208369	SRP025982
	SRR897857	SRS442654	GSM1157991	SAMN02199641	PAIRED	2050	1350	Homo sapiens	ILLUMINA	Human Brain Reference RNA (HBRR) from Ambion	RNA-Seq	PRJNA208369	SRP025982
	SRR897858	SRS442655	GSM1157992	SAMN02199640	PAIRED	1979	1288	Homo sapiens	ILLUMINA	Human Brain Reference RNA (HBRR) from Ambion	RNA-Seq	PRJNA208369	SRP025982
	SRR897859	SRS442656	GSM1157993	SAMN02199643	PAIRED	2031	1343	Homo sapiens	ILLUMINA	Human Brain Reference RNA (HBRR) from Ambion	RNA-Seq	PRJNA208369	SRP025982
	SRR897860	SRS442657	GSM1157994	SAMN02199636	PAIRED	1950	1266	Homo sapiens	ILLUMINA	Human Brain Reference RNA (HBRR) from Ambion	RNA-Seq	PRJNA208369	SRP025982
	SRR897861	SRS442658	GSM1157995	SAMN02201748	PAIRED	2114	1415	Homo sapiens	ILLUMINA	Human Brain Reference RNA (HBRR) from Ambion	RNA-Seq	PRJNA208369	SRP025982
	SRR897862	SRS442659	GSM1157996	SAMN02199644	PAIRED	1981	1288	Homo sapiens	ILLUMINA	Human Brain Reference RNA (HBRR) from Ambion	RNA-Seq	PRJNA208369	SRP025982
	SRR897863	SRS442660	GSM1157997	SAMN02199642	PAIRED	2043	1348	Homo sapiens	ILLUMINA	Human Brain Reference RNA (HBRR) from Ambion	RNA-Seq	PRJNA208369	SRP025982
	SRR897864	SRS442661	GSM1157998	SAMN02199645	PAIRED	1975	1278	Homo sapiens	ILLUMINA	Human Brain Reference RNA (HBRR) from Ambion	RNA-Seq	PRJNA208369	SRP025982
	SRR897865	SRS442662	GSM1157999	SAMN02199647	PAIRED	2043	1350	Homo sapiens	ILLUMINA	Human Brain Reference RNA (HBRR) from Ambion	RNA-Seq	PRJNA208369	SRP025982
	SRR897866	SRS442663	GSM1158000	SAMN02199646	PAIRED	1973	1276	Homo sapiens	ILLUMINA	Human Brain Reference RNA (HBRR) from Ambion	RNA-Seq	PRJNA208369	SRP025982
	SRR897867	SRS442664	GSM1158001	SAMN02199648	PAIRED	2025	1340	Homo sapiens	ILLUMINA	Human Brain Reference RNA (HBRR) from Ambion	RNA-Seq	PRJNA208369	SRP025982
	SRR897868	SRS442665	GSM1158002	SAMN02199650	PAIRED	1967	1277	Homo sapiens	ILLUMINA	Human Brain Reference RNA (HBRR) from Ambion	RNA-Seq	PRJNA208369	SRP025982
	SRR897869	SRS442666	GSM1158003	SAMN02199649	PAIRED	2018	1330	Homo sapiens	ILLUMINA	Human Brain Reference RNA (HBRR) from Ambion	RNA-Seq	PRJNA208369	SRP025982
	SRR897870	SRS442667	GSM1158004	SAMN02199652	PAIRED	1976	1292	Homo sapiens	ILLUMINA	Human Brain Reference RNA (HBRR) from Ambion	RNA-Seq	PRJNA208369	SRP025982
COH	SRR898143	SRS442940	GSM1158277	SAMN02200655	PAIRED	2436	1770	Homo sapiens	ILLUMINA	Human Brain Reference RNA (HBRR) from Ambion	RNA-Seq	PRJNA208369	SRP025982
	SRR898144	SRS442941	GSM1158278	SAMN02200659	PAIRED	2440	1790	Homo sapiens	ILLUMINA	Human Brain Reference RNA (HBRR) from Ambion	RNA-Seq	PRJNA208369	SRP025982
	SRR898145	SRS442942	GSM1158279	SAMN02200656	PAIRED	2055	1504	Homo sapiens	ILLUMINA	Human Brain Reference RNA (HBRR) from Ambion	RNA-Seq	PRJNA208369	SRP025982
	SRR898146	SRS442943	GSM1158280	SAMN02200657	PAIRED	2070	1514	Homo sapiens	ILLUMINA	Human Brain Reference RNA (HBRR) from Ambion	RNA-Seq	PRJNA208369	SRP025982
	SRR898147	SRS442944	GSM1158281	SAMN02200662	PAIRED	2472	1791	Homo sapiens	ILLUMINA	Human Brain Reference RNA (HBRR) from Ambion	RNA-Seq	PRJNA208369	SRP025982
	SRR898148	SRS442945	GSM1158282	SAMN02200658	PAIRED	2476	1803	Homo sapiens	ILLUMINA	Human Brain Reference RNA (HBRR) from Ambion	RNA-Seq	PRJNA208369	SRP025982
	SRR898149	SRS442946	GSM1158283	SAMN02200661	PAIRED	2417	1756	Homo sapiens	ILLUMINA	Human Brain Reference RNA (HBRR) from Ambion	RNA-Seq	PRJNA208369	SRP025982
	SRR898150	SRS442947	GSM1158284	SAMN02200668	PAIRED	2472	1802	Homo sapiens	ILLUMINA	Human Brain Reference RNA (HBRR) from Ambion	RNA-Seq	PRJNA208369	SRP025982
AGR	SRR898303	SRS443100	GSM1158437	SAMN02202016	PAIRED	2032	1373	Homo sapiens	ILLUMINA	Human Brain Reference RNA (HBRR) from Ambion	RNA-Seq	PRJNA208369	SRP025982
	SRR898304	SRS443101	GSM1158438	SAMN02201961	PAIRED	2184	1377	Homo sapiens	ILLUMINA	Human Brain Reference RNA (HBRR) from Ambion	RNA-Seq	PRJNA208369	SRP025982
	SRR898305	SRS443102	GSM1158439	SAMN02201967	PAIRED	2012	1354	Homo sapiens	ILLUMINA	Human Brain Reference RNA (HBRR) from Ambion	RNA-Seq	PRJNA208369	SRP025982
	SRR898306	SRS443103	GSM1158440	SAMN02202018	PAIRED	2199	1387	Homo sapiens	ILLUMINA	Human Brain Reference RNA (HBRR) from Ambion	RNA-Seq	PRJNA208369	SRP025982
	SRR898307	SRS443104	GSM1158441	SAMN02201964	PAIRED	2028	1365	Homo sapiens	ILLUMINA	Human Brain Reference RNA (HBRR) from Ambion	RNA-Seq	PRJNA208369	SRP025982
	SRR898308	SRS443105	GSM1158442	SAMN02201968	PAIRED	2170	1372	Homo sapiens	ILLUMINA	Human Brain Reference RNA (HBRR) from Ambion	RNA-Seq	PRJNA208369	SRP025982
	SRR898309	SRS443106	GSM1158443	SAMN02202036	PAIRED	2016	1352	Homo sapiens	ILLUMINA	Human Brain Reference RNA (HBRR) from Ambion	RNA-Seq	PRJNA208369	SRP025982
	SRR898310	SRS443107	GSM1158444	SAMN02201962	PAIRED	2171	1370	Homo sapiens	ILLUMINA	Human Brain Reference RNA (HBRR) from Ambion	RNA-Seq	PRJNA208369	SRP025982
	SRR898311	SRS443108	GSM1158445	SAMN02201965	PAIRED	2020	1356	Homo sapiens	ILLUMINA	Human Brain Reference RNA (HBRR) from Ambion	RNA-Seq	PRJNA208369	SRP025982
	SRR898312	SRS443109	GSM1158446	SAMN02202035	PAIRED	2164	1363	Homo sapiens	ILLUMINA	Human Brain Reference RNA (HBRR) from Ambion	RNA-Seq	PRJNA208369	SRP025982
	SRR898313	SRS443110	GSM1158447	SAMN02201970	PAIRED	2059	1407	Homo sapiens	ILLUMINA	Human Brain Reference RNA (HBRR) from Ambion	RNA-Seq	PRJNA208369	SRP025982
	SRR898314	SRS443111	GSM1158448	SAMN02201971	PAIRED	2214	1396	Homo sapiens	ILLUMINA	Human Brain Reference RNA (HBRR) from Ambion	RNA-Seq	PRJNA208369	SRP025982
	SRR898315	SRS443112	GSM1158449	SAMN02202048	PAIRED	2025	1374	Homo sapiens	ILLUMINA	Human Brain Reference RNA (HBRR) from Ambion	RNA-Seq	PRJNA208369	SRP025982
	SRR898316	SRS443113	GSM1158450	SAMN02201972	PAIRED	2188	1376	Homo sapiens	ILLUMINA	Human Brain Reference RNA (HBRR) from Ambion	RNA-Seq	PRJNA208369	SRP025982
	SRR898317	SRS443114	GSM1158451	SAMN02201973	PAIRED	2035	1375	Homo sapiens	ILLUMINA	Human Brain Reference RNA (HBRR) from Ambion	RNA-Seq	PRJNA208369	SRP025982
	SRR898318	SRS443115	GSM1158452	SAMN02202042	PAIRED	2186	1388	Homo sapiens	ILLUMINA	Human Brain Reference RNA (HBRR) from Ambion	RNA-Seq	PRJNA208369	SRP025982
NYG	SRR1216024	SRS588771	GSM1362002	SAMN02716670	PAIRED	1951	1262	Homo sapiens	ILLUMINA	Human Brain Reference RNA (HBRR) from Ambion	RNA-Seq	PRJNA208369	SRP025982
	SRR1216025	SRS588772	GSM1362003	SAMN02716671	PAIRED	1908	1238	Homo sapiens	ILLUMINA	Human Brain Reference RNA (HBRR) from Ambion	RNA-Seq	PRJNA208369	SRP025982
	SRR1216026	SRS588773	GSM1362004	SAMN02716726	PAIRED	1955	1279	Homo sapiens	ILLUMINA	Human Brain Reference RNA (HBRR) from Ambion	RNA-Seq	PRJNA208369	SRP025982
	SRR1216027	SRS588774	GSM1362005	SAMN02716728	PAIRED	1940	1260	Homo sapiens	ILLUMINA	Human Brain Reference RNA (HBRR) from Ambion	RNA-Seq	PRJNA208369	SRP025982
	SRR1216028	SRS588775	GSM1362006	SAMN02716723	PAIRED	1914	1233	Homo sapiens	ILLUMINA	Human Brain Reference RNA (HBRR) from Ambion	RNA-Seq	PRJNA208369	SRP025982
	SRR1216029	SRS588776	GSM1362007	SAMN02716729	PAIRED	1934	1256	Homo sapiens	ILLUMINA	Human Brain Reference RNA (HBRR) from Ambion	RNA-Seq	PRJNA208369	SRP025982
	SRR1216030	SRS588777	GSM1362008	SAMN02716669	PAIRED	1924	1252	Homo sapiens	ILLUMINA	Human Brain Reference RNA (HBRR) from Ambion	RNA-Seq	PRJNA208369	SRP025982
