# Supplementary material for: Accurate identification of RNA editing sites from primitive sequence with deep neural networks
Source: Sci Rep. 2018 Apr 16;8:6005. doi: 10.1038/s41598-018-24298-y (PMC5902551; doi:10.1038/s41598-018-24298-y)
Supplement: Supplementary file 13 — Table S12 [file 41598_2018_24298_MOESM13_ESM.xlsx]

## Sheet: Table S12
Table S12. RNA-seq data from human embryos spanning from oocyte to late blastocyst stages.
Stage	BioSample_s	Experiment_s	Library_Name_s	Run_s	SRA_Sample_s	Sample_Name_s	AvgSpotLen_l	LibraryLayout_s	SRA_Study_s
oocyte	SAMN00828830	SRX129997	GSM896803: Oocyte #1-C1	SRR445718	SRS300731	GSM896803	100	SINGLE	SRP011546
	SAMN00828831	SRX129998	GSM896804: Oocyte #1-C2	SRR445719	SRS300732	GSM896804	100	SINGLE	SRP011546
	SAMN00828832	SRX129999	GSM896805: Oocyte #1-C3	SRR445720	SRS300733	GSM896805	100	SINGLE	SRP011546
zygote	SAMN00828833	SRX130000	GSM896806: Zygote #1-C1	SRR445721	SRS300734	GSM896806	100	SINGLE	SRP011546
	SAMN00828834	SRX130001	GSM896807: Zygote #1-C2	SRR445722	SRS300735	GSM896807	100	SINGLE	SRP011546
	SAMN00828835	SRX130002	GSM896808: Zygote #1-C3	SRR445723	SRS300736	GSM896808	100	SINGLE	SRP011546
2-cell	SAMN00828836	SRX130003	GSM896809: 2-cell #1-C1	SRR445724	SRS300737	GSM896809	100	SINGLE	SRP011546
	SAMN00828837	SRX130004	GSM896810: 2-cell #1-C2	SRR445725	SRS300738	GSM896810	100	SINGLE	SRP011546
	SAMN00828838	SRX130005	GSM896811: 2-cell #2-C1	SRR445726	SRS300739	GSM896811	100	SINGLE	SRP011546
	SAMN00828839	SRX130006	GSM896812: 2-cell #2-C2	SRR445727	SRS300740	GSM896812	100	SINGLE	SRP011546
	SAMN00828840	SRX130007	GSM896813: 2-cell #3-C1	SRR445728	SRS300741	GSM896813	100	SINGLE	SRP011546
	SAMN00828841	SRX130008	GSM896814: 2-cell #3-C2	SRR445729	SRS300742	GSM896814	100	SINGLE	SRP011546
4-cell	SAMN00989115	SRX144340	GSM922146: 4-cell embryo#1 -Cell#1	SRR490961	SRS310931	GSM922146	100	SINGLE	SRP011546
	SAMN00989116	SRX144341	GSM922147: 4-cell embryo#1 -Cell#2	SRR490962	SRS310932	GSM922147	100	SINGLE	SRP011546
	SAMN00989117	SRX144342	GSM922148: 4-cell embryo#1 -Cell#3	SRR490963	SRS310933	GSM922148	100	SINGLE	SRP011546
	SAMN00989119	SRX144344	GSM922150: 4-cell embryo#2 -Cell#1	SRR490965	SRS310935	GSM922150	100	SINGLE	SRP011546
	SAMN00989120	SRX144345	GSM922151: 4-cell embryo#2 -Cell#2	SRR490966	SRS310936	GSM922151	100	SINGLE	SRP011546
	SAMN00989121	SRX144346	GSM922152: 4-cell embryo#2 -Cell#3	SRR490967	SRS310937	GSM922152	100	SINGLE	SRP011546
	SAMN00989122	SRX144347	GSM922153: 4-cell embryo#2 -Cell#4	SRR490968	SRS310938	GSM922153	100	SINGLE	SRP011546
	SAMN00989123	SRX144348	GSM922154: 4-cell embryo#3 -Cell#1	SRR490969	SRS310939	GSM922154	100	SINGLE	SRP011546
	SAMN00989124	SRX144349	GSM922155: 4-cell embryo#3 -Cell#2	SRR490970	SRS310940	GSM922155	100	SINGLE	SRP011546
	SAMN00989125	SRX144350	GSM922156: 4-cell embryo#3 -Cell#3	SRR490971	SRS310941	GSM922156	100	SINGLE	SRP011546
	SAMN00989126	SRX144351	GSM922157: 4-cell embryo#3 -Cell#4	SRR490972	SRS310942	GSM922157	100	SINGLE	SRP011546
8-cell	SAMN00989127	SRX144352	GSM922158: 8-cell embryo#1 -Cell#1	SRR490973	SRS310943	GSM922158	100	SINGLE	SRP011546
	SAMN00989130	SRX144355	GSM922161: 8-cell embryo#1 -Cell#4	SRR490976	SRS310946	GSM922161	100	SINGLE	SRP011546
	SAMN00989132	SRX144357	GSM922163: 8-cell embryo#2 -Cell#2	SRR490978	SRS310948	GSM922163	100	SINGLE	SRP011546
	SAMN00989134	SRX144359	GSM922165: 8-cell embryo#2 -Cell#4	SRR490980	SRS310950	GSM922165	100	SINGLE	SRP011546
	SAMN00989135	SRX144360	GSM922166: 8-cell embryo#2 -Cell#5	SRR490981	SRS310951	GSM922166	100	SINGLE	SRP011546
	SAMN00989136	SRX144361	GSM922167: 8-cell embryo#2 -Cell#6	SRR490982	SRS310952	GSM922167	100	SINGLE	SRP011546
	SAMN00989139	SRX144364	GSM922170: 8-cell embryo#3 -Cell#1	SRR490985	SRS310955	GSM922170	100	SINGLE	SRP011546
	SAMN00989140	SRX144365	GSM922171: 8-cell embryo#3 -Cell#2	SRR490986	SRS310956	GSM922171	100	SINGLE	SRP011546
	SAMN00989141	SRX144366	GSM922172: 8-cell embryo#3 -Cell#3	SRR490987	SRS310957	GSM922172	100	SINGLE	SRP011546
	SAMN00989142	SRX144367	GSM922173: 8-cell embryo#3 -Cell#4	SRR490988	SRS310958	GSM922173	100	SINGLE	SRP011546
	SAMN00989143	SRX144368	GSM922174: 8-cell embryo#3 -Cell#5	SRR490989	SRS310959	GSM922174	100	SINGLE	SRP011546
	SAMN00989144	SRX144369	GSM922175: 8-cell embryo#3 -Cell#6	SRR490990	SRS310960	GSM922175	100	SINGLE	SRP011546
	SAMN00989145	SRX144370	GSM922176: 8-cell embryo#3 -Cell#7	SRR490991	SRS310961	GSM922176	100	SINGLE	SRP011546
	SAMN00989146	SRX144371	GSM922177: 8-cell embryo#3 -Cell#8	SRR490992	SRS310962	GSM922177	100	SINGLE	SRP011546
Morula	SAMN00989147	SRX144372	GSM922178: Morulae #1 -Cell#1	SRR490993	SRS310963	GSM922178	100	SINGLE	SRP011546
	SAMN00989150	SRX144375	GSM922181: Morulae #1 -Cell#4	SRR490996	SRS310966	GSM922181	100	SINGLE	SRP011546
	SAMN00989155	SRX144380	GSM922186: Morulae #2 -Cell#1	SRR491001	SRS310971	GSM922186	100	SINGLE	SRP011546
	SAMN00989156	SRX144381	GSM922187: Morulae #2 -Cell#2	SRR491002	SRS310972	GSM922187	100	SINGLE	SRP011546
Late blastocyst	SAMN00989163	SRX144388	GSM922194: Late blastocyst #1 -Cell#1	SRR491009	SRS310979	GSM922194	100	SINGLE	SRP011546
	SAMN00989167	SRX144392	GSM922198: Late blastocyst #1 -Cell#5	SRR491013	SRS310983	GSM922198	100	SINGLE	SRP011546
