# Supplementary material for: Accurate identification of RNA editing sites from primitive sequence with deep neural networks
Source: Sci Rep. 2018 Apr 16;8:6005. doi: 10.1038/s41598-018-24298-y (PMC5902551; doi:10.1038/s41598-018-24298-y)
Supplement: Supplementary file 14 — Table S13 [file 41598_2018_24298_MOESM14_ESM.xlsx]

## Sheet: Table S13
Table S13. RNA-seq data from adult whole bodies of D. melanogaster, D. simulans, D. ananassae, D. pseudoobscura, D. mojavensis, and D. virilis.
Species	Strain	Age	Tissue	Sex	DDC id	GEO Accession	Bases（Gb）	Platform	Lab
D. melanogaster	y[1] w[67c]	5-7days post eclosion	whole fly	Female	modENCODE_3631	GSM694259	13.1	Illumina HiSeq 2000	Brian Oliver
D. simulans	DSSC 14021-0251.198.	5-7 days post eclosion	whole fly	Female	modENCODE_3609	GSM694263	15	Illumina HiSeq 2000	Brian Oliver
D. ananassae	DSSC 14024-0371.13.	5-7 days post eclosion	whole fly	Female	modENCODE_3617	GSM694276	13.6	Illumina HiSeq 2000	Brian Oliver
D. pseudoobscura	DSSC 14011-0121.94.	5-7 days post eclosion	whole fly	Female	modENCODE_3621	GSM694280	15.1	Illumina HiSeq 2000	Brian Oliver
D. mojavensis	DSSC 15081-1352.22.	5-7 days post eclosion	whole fly	Female	modENCODE_3611	GSM694284	11.1	Illumina HiSeq 2000	Brian Oliver
D. virilis	DSSC 15010-1051.87.	5-7 days post eclosion	whole fly	Female	modENCODE_3613	GSM694288	15.1	Illumina HiSeq 2000	Brian Oliver
