# Supplementary material for: Accurate identification of RNA editing sites from primitive sequence with deep neural networks
Source: Sci Rep. 2018 Apr 16;8:6005. doi: 10.1038/s41598-018-24298-y (PMC5902551; doi:10.1038/s41598-018-24298-y)
Supplement: Supplementary file 15 — Table S14 [file 41598_2018_24298_MOESM15_ESM.xlsx]

## Sheet: Table S14
Table S14. RNA-seq data of human, chimpanzee, rhesus macaque and mouse brain.
Organism_s	Run_s	SRA_Sample_s	Sample_Name_s	source_name_s	Assay_Type_s	BioProject_s	Center_Name_s	Consent_s	Instrument_s	LibrarySelection_s	LibrarySource_s	Platform_s	SRA_Study_s	AvgSpotLen_l	BioSample_s	Experiment_s	InsertSize_l	LibraryLayout_s	Library_Name_s	MBases_l	MBytes_l
Mus musculus	SRR306757	SRS213997	GSM752614	Brain	RNA-Seq	PRJNA143627	GEO	public	Illumina Genome Analyzer IIx	cDNA	TRANSCRIPTOMIC	ILLUMINA	SRP007412	76	SAMN00632155	SRX081905	0	SINGLE	GSM752614: mmu br F 1	1818	1443
Mus musculus	SRR306758	SRS213998	GSM752615	Brain	RNA-Seq	PRJNA143627	GEO	public	Illumina Genome Analyzer IIx	cDNA	TRANSCRIPTOMIC	ILLUMINA	SRP007412	76	SAMN00632156	SRX081906	0	SINGLE	GSM752615: mmu br M 1	1368	1030
Macaca mulatta	SRR306780	SRS214017	GSM752634	Cerebellum	RNA-Seq	PRJNA143627	GEO	public	Illumina Genome Analyzer IIx	cDNA	TRANSCRIPTOMIC	ILLUMINA	SRP007412	76	SAMN00632175	SRX081925	0	SINGLE	GSM752634: mml cb F 1	1850	1463
Macaca mulatta	SRR306781	SRS214018	GSM752635	Cerebellum	RNA-Seq	PRJNA143627	GEO	public	Illumina Genome Analyzer IIx	cDNA	TRANSCRIPTOMIC	ILLUMINA	SRP007412	76	SAMN00632176	SRX081926	0	SINGLE	GSM752635: mml cb M 1	1532	1195
Pan troglodytes	SRR306817	SRS214053	GSM752670	Cerebellum	RNA-Seq	PRJNA143627	GEO	public	Illumina Genome Analyzer IIx	cDNA	TRANSCRIPTOMIC	ILLUMINA	SRP007412	76	SAMN00632211	SRX081961	0	SINGLE	GSM752670: ptr cb F 1	2322	1850
Pan troglodytes	SRR306818	SRS214054	GSM752671	Cerebellum	RNA-Seq	PRJNA143627	GEO	public	Illumina Genome Analyzer IIx	cDNA	TRANSCRIPTOMIC	ILLUMINA	SRP007412	76	SAMN00632212	SRX081962	0	SINGLE	GSM752671: ptr cb M 1	1404	1096
Homo sapiens	SRR306844	SRS214080	GSM752697	Cerebellum	RNA-Seq	PRJNA143627	GEO	public	Illumina Genome Analyzer IIx	cDNA	TRANSCRIPTOMIC	ILLUMINA	SRP007412	76	SAMN00632238	SRX081988	0	SINGLE	GSM752697: hsa cb F 1	2369	1847
Homo sapiens	SRR306845	SRS214081	GSM752698	Cerebellum	RNA-Seq	PRJNA143627	GEO	public	Illumina Genome Analyzer IIx	cDNA	TRANSCRIPTOMIC	ILLUMINA	SRP007412	76	SAMN00632239	SRX081989	0	SINGLE	GSM752698: hsa cb M 1	1682	1291
