# Supplementary material for: Accurate identification of RNA editing sites from primitive sequence with deep neural networks
Source: Sci Rep. 2018 Apr 16;8:6005. doi: 10.1038/s41598-018-24298-y (PMC5902551; doi:10.1038/s41598-018-24298-y)
Supplement: Supplementary file 16 — Table S15 [file 41598_2018_24298_MOESM16_ESM.xlsx]

## Sheet: Table S15
Table S15. The information of samples from ENCODE project.
fastq	grant	lab	composite	datatype	view	cell	rnaExtract	readType	geoSampleAccession
wgEncodeCshlLongRnaSeqBjCellPapFastqRd1Rep1.fastq.gz	Gingeras	CSHL	wgEncodeCshlLongRnaSeq	RnaSeq	FastqRd1	BJ	longPolyA	2x76D	GSM758562
wgEncodeCshlLongRnaSeqBjCellPapFastqRd1Rep2.fastq.gz	Gingeras	CSHL	wgEncodeCshlLongRnaSeq	RnaSeq	FastqRd1	BJ	longPolyA	2x76D	GSM758562
wgEncodeCshlLongRnaSeqCd20CellPamFastqRd1Rep1.fastq.tgz	Gingeras	CSHL	wgEncodeCshlLongRnaSeq	RnaSeq	FastqRd1	CD20+	longNonPolyA	2x76D	GSM981254
wgEncodeCshlLongRnaSeqCd34mobilizedCellTotalFastqRd1Rep1.fastq.gz	Gingeras	CSHL	wgEncodeCshlLongRnaSeq	RnaSeq	FastqRd1	CD34+_Mobilized	total	2x101D	GSM981257
wgEncodeCshlLongRnaSeqGm12878CytosolLongnonpolyaFastqRd1Rep1.fastq.gz	Gingeras	CSHL	wgEncodeCshlLongRnaSeq	RnaSeq	FastqRd1	GM12878	longNonPolyA	2x76D	GSM767852
wgEncodeCshlLongRnaSeqGm12878CytosolLongnonpolyaFastqRd1Rep2.fastq.gz	Gingeras	CSHL	wgEncodeCshlLongRnaSeq	RnaSeq	FastqRd1	GM12878	longNonPolyA	2x76D	GSM767852
wgEncodeCshlLongRnaSeqGm12878CytosolPapFastqRd1Rep1.fastq.gz	Gingeras	CSHL	wgEncodeCshlLongRnaSeq	RnaSeq	FastqRd1	GM12878	longPolyA	2x76D	GSM758560
wgEncodeCshlLongRnaSeqGm12878CytosolPapFastqRd1Rep2.fastq.gz	Gingeras	CSHL	wgEncodeCshlLongRnaSeq	RnaSeq	FastqRd1	GM12878	longPolyA	2x76D	GSM758560
wgEncodeCshlLongRnaSeqGm12878NucleolusTotalFastqRd1Rep4.fastq.gz	Gingeras	CSHL	wgEncodeCshlLongRnaSeq	RnaSeq	FastqRd1	GM12878	total	2x101D	GSM984605
wgEncodeCshlLongRnaSeqGm12878NucleusPapFastqRd1Rep2.fastq.gz	Gingeras	CSHL	wgEncodeCshlLongRnaSeq	RnaSeq	FastqRd1	GM12878	longPolyA	2x76D	GSM765386
wgEncodeCaltechRnaSeqGm12892R2x75Il200FastqRd1Rep1V2.fastq.tgz	Myers	Caltech	wgEncodeCaltechRnaSeq	RnaSeq	FastqRd1	GM12892	longPolyA	2x75	GSM958748
wgEncodeCshlLongRnaSeqMonocd14CellPapFastqRd1Rep2.fastq.tgz	Gingeras	CSHL	wgEncodeCshlLongRnaSeq	RnaSeq	FastqRd1	Monocytes-CD14+	longPolyA	2x76D	GSM984609
wgEncodeCshlLongRnaSeqHaoafCellTotalFastqRd1Rep1.fastq.gz	Gingeras	CSHL	wgEncodeCshlLongRnaSeq	RnaSeq	FastqRd1	HAoAF	total	2x101D	GSM984614
wgEncodeCshlLongRnaSeqHepg2CytosolLongnonpolyaFastqRd1Rep1.fastq.gz	Gingeras	CSHL	wgEncodeCshlLongRnaSeq	RnaSeq	FastqRd1	HepG2	longNonPolyA	2x76D	GSM767840
wgEncodeCshlLongRnaSeqHepg2CytosolLongnonpolyaFastqRd1Rep2.fastq.gz	Gingeras	CSHL	wgEncodeCshlLongRnaSeq	RnaSeq	FastqRd1	HepG2	longNonPolyA	2x76D	GSM767840
wgEncodeCshlLongRnaSeqHmecCellLongnonpolyaFastqRd1Rep1.fastq.gz	Gingeras	CSHL	wgEncodeCshlLongRnaSeq	RnaSeq	FastqRd1	HMEC	longNonPolyA	2x76D	GSM765397
wgEncodeCshlLongRnaSeqHmncpbCellTotalFastqRd1Rep1V2.fastq.gz	Gingeras	CSHL	wgEncodeCshlLongRnaSeq	RnaSeq	FastqRd1	hMNC-PB	total	2x101D	GSM984606
wgEncodeCshlLongRnaSeqHsmmCellLongnonpolyaFastqRd1Rep1.fastq.gz	Gingeras	CSHL	wgEncodeCshlLongRnaSeq	RnaSeq	FastqRd1	HSMM	longNonPolyA	2x76D	GSM765391
wgEncodeCshlLongRnaSeqImr90CytosolPapFastqRd1Rep1.fastq.gz	Gingeras	CSHL	wgEncodeCshlLongRnaSeq	RnaSeq	FastqRd1	IMR90	longPolyA	2x101D	GSM981244
wgEncodeCshlLongRnaSeqK562CytosolLongnonpolyaFastqRd1Rep1.fastq.gz	Gingeras	CSHL	wgEncodeCshlLongRnaSeq	RnaSeq	FastqRd1	K562	longNonPolyA	2x76D	GSM767849
wgEncodeCshlLongRnaSeqK562CytosolLongnonpolyaFastqRd1Rep2.fastq.gz	Gingeras	CSHL	wgEncodeCshlLongRnaSeq	RnaSeq	FastqRd1	K562	longNonPolyA	2x76D	GSM767849
wgEncodeCshlLongRnaSeqMcf7NucleusPapFastqRd1Rep4.fastq.gz	Gingeras	CSHL	wgEncodeCshlLongRnaSeq	RnaSeq	FastqRd1	MCF-7	longPolyA	2x101D	GSM981245
wgEncodeCshlLongRnaSeqNhekCytosolLongnonpolyaFastqRd1Rep3.fastq.gz	Gingeras	CSHL	wgEncodeCshlLongRnaSeq	RnaSeq	FastqRd1	NHEK	longNonPolyA	2x76D	GSM767843
wgEncodeCshlLongRnaSeqNhlfCellLongnonpolyaFastqRd1Rep1.fastq.gz	Gingeras	CSHL	wgEncodeCshlLongRnaSeq	RnaSeq	FastqRd1	NHLF	longNonPolyA	2x76D	GSM765389
wgEncodeCshlLongRnaSeqNhlfCellLongnonpolyaFastqRd1Rep2.fastq.gz	Gingeras	CSHL	wgEncodeCshlLongRnaSeq	RnaSeq	FastqRd1	NHLF	longNonPolyA	2x76D	GSM765389
wgEncodeCaltechRnaSeqGm12878R1x75dFastqRep1.fastq.gz	Myers	Caltech	wgEncodeCaltechRnaSeq	RnaSeq	RawData	GM12878	longPolyA	1x75D	GSM958730
wgEncodeCaltechRnaSeqGm12878R1x75dFastqRep2.fastq.gz	Myers	Caltech	wgEncodeCaltechRnaSeq	RnaSeq	RawData	GM12878	longPolyA	1x75D	GSM958730
wgEncodeCaltechRnaSeqGm12891R2x75Il200FastqRd1Rep2V2.fastq.gz	Myers	Caltech	wgEncodeCaltechRnaSeq	RnaSeq	FastqRd1	GM12891	longPolyA	2x75	GSM958747
wgEncodeCaltechRnaSeqGm12892R2x75Il200FastqRd1Rep2V2.fastq.gz	Myers	Caltech	wgEncodeCaltechRnaSeq	RnaSeq	FastqRd1	GM12892	longPolyA	2x75	GSM958748
wgEncodeCaltechRnaSeqGm12892R2x75Il200FastqRd1Rep3V2.fastq.gz	Myers	Caltech	wgEncodeCaltechRnaSeq	RnaSeq	FastqRd1	GM12892	longPolyA	2x75	GSM958748
wgEncodeCaltechRnaSeqH1hescR1x75dFastqRep1.fastq.gz	Myers	Caltech	wgEncodeCaltechRnaSeq	RnaSeq	RawData	H1-hESC	longPolyA	1x75D	GSM958737
wgEncodeCaltechRnaSeqHelas3R1x75dFastqRep2.fastq.gz	Myers	Caltech	wgEncodeCaltechRnaSeq	RnaSeq	RawData	HeLa-S3	longPolyA	1x75D	GSM958739
wgEncodeHaibRnaSeqPanc1RawDataRep1.fastq.gz	Myers	HudsonAlpha	wgEncodeHaibRnaSeq	RnaSeq	RawData	PANC-1	longPolyA	1x36	GSM923421
wgEncodeHaibRnaSeqT47dBpa14hRawDataRep1.fastq.gz	Myers	HudsonAlpha	wgEncodeHaibRnaSeq	RnaSeq	RawData	T-47D	longPolyA	1x36	GSM923429
wgEncodeHaibRnaSeqT47dBpa14hRawDataRep2.fastq.gz	Myers	HudsonAlpha	wgEncodeHaibRnaSeq	RnaSeq	RawData	T-47D	longPolyA	1x36	GSM923429
wgEncodeHaibRnaSeqT47dDm002p4hRawDataRep1.fastq.gz	Myers	HudsonAlpha	wgEncodeHaibRnaSeq	RnaSeq	RawData	T-47D	longPolyA	1x36	GSM923428
wgEncodeHaibRnaSeqT47dDm002p4hRawDataRep2.fastq.gz	Myers	HudsonAlpha	wgEncodeHaibRnaSeq	RnaSeq	RawData	T-47D	longPolyA	1x36	GSM923428
wgEncodeHaibRnaSeqT47dEstradia4hRawDataRep1.fastq.gz	Myers	HudsonAlpha	wgEncodeHaibRnaSeq	RnaSeq	RawData	T-47D	longPolyA	1x36	GSM923431
wgEncodeHaibRnaSeqT47dEstradia4hRawDataRep2.fastq.gz	Myers	HudsonAlpha	wgEncodeHaibRnaSeq	RnaSeq	RawData	T-47D	longPolyA	1x36	GSM923431
wgEncodeHaibRnaSeqT47dGen4hRawDataRep1.fastq.gz	Myers	HudsonAlpha	wgEncodeHaibRnaSeq	RnaSeq	RawData	T-47D	longPolyA	1x36	GSM923436
wgEncodeHaibRnaSeqT47dGen4hRawDataRep2.fastq.gz	Myers	HudsonAlpha	wgEncodeHaibRnaSeq	RnaSeq	RawData	T-47D	longPolyA	1x36	GSM923436
