# Supplementary material for: Accurate identification of RNA editing sites from primitive sequence with deep neural networks
Source: Sci Rep. 2018 Apr 16;8:6005. doi: 10.1038/s41598-018-24298-y (PMC5902551; doi:10.1038/s41598-018-24298-y)
Supplement: Supplementary file 17 — Table S16 [file 41598_2018_24298_MOESM17_ESM.xlsx]

## Sheet: Table S16
Table S16. The information of samples from Roadmap Epigenomics project.
BioProject	BioSample	Run	avgLength	download_path	Experiment	LibraryName	LibraryStrategy	LibrarySelection	LibrarySource	LibraryLayout	Platform	Model	SRAStudy	Sample	SampleType	ScientificName	SampleName	CenterName	Submission
PRJNA34535	SAMN01737664	SRR1045574	200	https://sra-download.ncbi.nlm.nih.gov/srapub/SRR1045574	SRX263868	polyA-RNA-seq_STL001RV_r1a	RNA-Seq	cDNA	TRANSCRIPTOMIC	PAIRED	ILLUMINA	Illumina HiSeq 2000	SRP000941	SRS366512	simple	Homo sapiens	STL001RV-01	UCSD	SRA009129
PRJNA34535	SAMN01737664	SRR1045575	200	https://sra-download.ncbi.nlm.nih.gov/srapub/SRR1045575	SRX263868	polyA-RNA-seq_STL001RV_r1a	RNA-Seq	cDNA	TRANSCRIPTOMIC	PAIRED	ILLUMINA	Illumina HiSeq 2000	SRP000941	SRS366512	simple	Homo sapiens	STL001RV-01	UCSD	SRA009129
PRJNA34535	SAMN01737664	SRR1045576	200	https://sra-download.ncbi.nlm.nih.gov/srapub/SRR1045576	SRX263868	polyA-RNA-seq_STL001RV_r1a	RNA-Seq	cDNA	TRANSCRIPTOMIC	PAIRED	ILLUMINA	Illumina HiSeq 2000	SRP000941	SRS366512	simple	Homo sapiens	STL001RV-01	UCSD	SRA009129
PRJNA34535	SAMN01737664	SRR1045577	200	https://sra-download.ncbi.nlm.nih.gov/srapub/SRR1045577	SRX263868	polyA-RNA-seq_STL001RV_r1a	RNA-Seq	cDNA	TRANSCRIPTOMIC	PAIRED	ILLUMINA	Illumina HiSeq 2000	SRP000941	SRS366512	simple	Homo sapiens	STL001RV-01	UCSD	SRA009129
PRJNA34535	SAMN02028526	SRR1045578	200	https://sra-download.ncbi.nlm.nih.gov/srapub/SRR1045578	SRX263872	polyA-RNA-seq_STL001SX_r1a	RNA-Seq	cDNA	TRANSCRIPTOMIC	PAIRED	ILLUMINA	Illumina HiSeq 2000	SRP000941	SRS410258	simple	Homo sapiens	STL001SX-01	UCSD	SRA009129
PRJNA34535	SAMN02028526	SRR1045579	200	https://sra-download.ncbi.nlm.nih.gov/srapub/SRR1045579	SRX263872	polyA-RNA-seq_STL001SX_r1a	RNA-Seq	cDNA	TRANSCRIPTOMIC	PAIRED	ILLUMINA	Illumina HiSeq 2000	SRP000941	SRS410258	simple	Homo sapiens	STL001SX-01	UCSD	SRA009129
PRJNA34535	SAMN02028526	SRR1045580	200	https://sra-download.ncbi.nlm.nih.gov/srapub/SRR1045580	SRX263872	polyA-RNA-seq_STL001SX_r1a	RNA-Seq	cDNA	TRANSCRIPTOMIC	PAIRED	ILLUMINA	Illumina HiSeq 2000	SRP000941	SRS410258	simple	Homo sapiens	STL001SX-01	UCSD	SRA009129
PRJNA34535	SAMN02028526	SRR1045581	200	https://sra-download.ncbi.nlm.nih.gov/srapub/SRR1045581	SRX263872	polyA-RNA-seq_STL001SX_r1a	RNA-Seq	cDNA	TRANSCRIPTOMIC	PAIRED	ILLUMINA	Illumina HiSeq 2000	SRP000941	SRS410258	simple	Homo sapiens	STL001SX-01	UCSD	SRA009129
PRJNA34535	SAMN01737671	SRR1045607	200	https://sra-download.ncbi.nlm.nih.gov/srapub/SRR1045607	SRX263869	polyA-RNA-seq_STL002SB_r1a	RNA-Seq	cDNA	TRANSCRIPTOMIC	PAIRED	ILLUMINA	Illumina HiSeq 2000	SRP000941	SRS366519	simple	Homo sapiens	STL002SB-01	UCSD	SRA009129
PRJNA34535	SAMN01737671	SRR1045608	200	https://sra-download.ncbi.nlm.nih.gov/srapub/SRR1045608	SRX263869	polyA-RNA-seq_STL002SB_r1a	RNA-Seq	cDNA	TRANSCRIPTOMIC	PAIRED	ILLUMINA	Illumina HiSeq 2000	SRP000941	SRS366519	simple	Homo sapiens	STL002SB-01	UCSD	SRA009129
PRJNA34535	SAMN01737671	SRR1045609	200	https://sra-download.ncbi.nlm.nih.gov/srapub/SRR1045609	SRX263869	polyA-RNA-seq_STL002SB_r1a	RNA-Seq	cDNA	TRANSCRIPTOMIC	PAIRED	ILLUMINA	Illumina HiSeq 2000	SRP000941	SRS366519	simple	Homo sapiens	STL002SB-01	UCSD	SRA009129
PRJNA34535	SAMN01737672	SRR1045614	200	https://sra-download.ncbi.nlm.nih.gov/srapub/SRR1045614	SRX263873	polyA-RNA-seq_STL002SX_r1a	RNA-Seq	cDNA	TRANSCRIPTOMIC	PAIRED	ILLUMINA	Illumina HiSeq 2000	SRP000941	SRS366520	simple	Homo sapiens	STL002SX-01	UCSD	SRA009129
PRJNA34535	SAMN01737672	SRR1045615	200	https://sra-download.ncbi.nlm.nih.gov/srapub/SRR1045615	SRX263873	polyA-RNA-seq_STL002SX_r1a	RNA-Seq	cDNA	TRANSCRIPTOMIC	PAIRED	ILLUMINA	Illumina HiSeq 2000	SRP000941	SRS366520	simple	Homo sapiens	STL002SX-01	UCSD	SRA009129
PRJNA34535	SAMN01737672	SRR1045616	200	https://sra-download.ncbi.nlm.nih.gov/srapub/SRR1045616	SRX263873	polyA-RNA-seq_STL002SX_r1a	RNA-Seq	cDNA	TRANSCRIPTOMIC	PAIRED	ILLUMINA	Illumina HiSeq 2000	SRP000941	SRS366520	simple	Homo sapiens	STL002SX-01	UCSD	SRA009129
PRJNA34535	SAMN01737672	SRR1045617	200	https://sra-download.ncbi.nlm.nih.gov/srapub/SRR1045617	SRX263873	polyA-RNA-seq_STL002SX_r1a	RNA-Seq	cDNA	TRANSCRIPTOMIC	PAIRED	ILLUMINA	Illumina HiSeq 2000	SRP000941	SRS366520	simple	Homo sapiens	STL002SX-01	UCSD	SRA009129
PRJNA34535	SAMN01737664	SRR1220405	200	https://sra-download.ncbi.nlm.nih.gov/srapub/SRR1220405	SRX263868	polyA-RNA-seq_STL001RV_r1a	RNA-Seq	cDNA	TRANSCRIPTOMIC	PAIRED	ILLUMINA	Illumina HiSeq 2000	SRP000941	SRS366512	simple	Homo sapiens	STL001RV-01	UCSD	SRA009129
PRJNA34535	SAMN01737664	SRR1220406	200	https://sra-download.ncbi.nlm.nih.gov/srapub/SRR1220406	SRX263868	polyA-RNA-seq_STL001RV_r1a	RNA-Seq	cDNA	TRANSCRIPTOMIC	PAIRED	ILLUMINA	Illumina HiSeq 2000	SRP000941	SRS366512	simple	Homo sapiens	STL001RV-01	UCSD	SRA009129
PRJNA34535	SAMN01737664	SRR1220407	200	https://sra-download.ncbi.nlm.nih.gov/srapub/SRR1220407	SRX263868	polyA-RNA-seq_STL001RV_r1a	RNA-Seq	cDNA	TRANSCRIPTOMIC	PAIRED	ILLUMINA	Illumina HiSeq 2000	SRP000941	SRS366512	simple	Homo sapiens	STL001RV-01	UCSD	SRA009129
PRJNA34535	SAMN01737664	SRR1220408	200	https://sra-download.ncbi.nlm.nih.gov/srapub/SRR1220408	SRX263868	polyA-RNA-seq_STL001RV_r1a	RNA-Seq	cDNA	TRANSCRIPTOMIC	PAIRED	ILLUMINA	Illumina HiSeq 2000	SRP000941	SRS366512	simple	Homo sapiens	STL001RV-01	UCSD	SRA009129
PRJNA34535	SAMN01737664	SRR1220409	200	https://sra-download.ncbi.nlm.nih.gov/srapub/SRR1220409	SRX263868	polyA-RNA-seq_STL001RV_r1a	RNA-Seq	cDNA	TRANSCRIPTOMIC	PAIRED	ILLUMINA	Illumina HiSeq 2000	SRP000941	SRS366512	simple	Homo sapiens	STL001RV-01	UCSD	SRA009129
PRJNA34535	SAMN01737664	SRR1220410	200	https://sra-download.ncbi.nlm.nih.gov/srapub/SRR1220410	SRX263868	polyA-RNA-seq_STL001RV_r1a	RNA-Seq	cDNA	TRANSCRIPTOMIC	PAIRED	ILLUMINA	Illumina HiSeq 2000	SRP000941	SRS366512	simple	Homo sapiens	STL001RV-01	UCSD	SRA009129
PRJNA34535	SAMN01737664	SRR1220411	200	https://sra-download.ncbi.nlm.nih.gov/srapub/SRR1220411	SRX263868	polyA-RNA-seq_STL001RV_r1a	RNA-Seq	cDNA	TRANSCRIPTOMIC	PAIRED	ILLUMINA	Illumina HiSeq 2000	SRP000941	SRS366512	simple	Homo sapiens	STL001RV-01	UCSD	SRA009129
PRJNA34535	SAMN01737664	SRR1220412	200	https://sra-download.ncbi.nlm.nih.gov/srapub/SRR1220412	SRX263868	polyA-RNA-seq_STL001RV_r1a	RNA-Seq	cDNA	TRANSCRIPTOMIC	PAIRED	ILLUMINA	Illumina HiSeq 2000	SRP000941	SRS366512	simple	Homo sapiens	STL001RV-01	UCSD	SRA009129
PRJNA34535	SAMN02028526	SRR1220413	200	https://sra-download.ncbi.nlm.nih.gov/srapub/SRR1220413	SRX263872	polyA-RNA-seq_STL001SX_r1a	RNA-Seq	cDNA	TRANSCRIPTOMIC	PAIRED	ILLUMINA	Illumina HiSeq 2000	SRP000941	SRS410258	simple	Homo sapiens	STL001SX-01	UCSD	SRA009129
PRJNA34535	SAMN02028526	SRR1220414	200	https://sra-download.ncbi.nlm.nih.gov/srapub/SRR1220414	SRX263872	polyA-RNA-seq_STL001SX_r1a	RNA-Seq	cDNA	TRANSCRIPTOMIC	PAIRED	ILLUMINA	Illumina HiSeq 2000	SRP000941	SRS410258	simple	Homo sapiens	STL001SX-01	UCSD	SRA009129
PRJNA34535	SAMN02028526	SRR1220415	200	https://sra-download.ncbi.nlm.nih.gov/srapub/SRR1220415	SRX263872	polyA-RNA-seq_STL001SX_r1a	RNA-Seq	cDNA	TRANSCRIPTOMIC	PAIRED	ILLUMINA	Illumina HiSeq 2000	SRP000941	SRS410258	simple	Homo sapiens	STL001SX-01	UCSD	SRA009129
PRJNA34535	SAMN02028526	SRR1220416	200	https://sra-download.ncbi.nlm.nih.gov/srapub/SRR1220416	SRX263872	polyA-RNA-seq_STL001SX_r1a	RNA-Seq	cDNA	TRANSCRIPTOMIC	PAIRED	ILLUMINA	Illumina HiSeq 2000	SRP000941	SRS410258	simple	Homo sapiens	STL001SX-01	UCSD	SRA009129
PRJNA34535	SAMN02028526	SRR1220417	200	https://sra-download.ncbi.nlm.nih.gov/srapub/SRR1220417	SRX263872	polyA-RNA-seq_STL001SX_r1a	RNA-Seq	cDNA	TRANSCRIPTOMIC	PAIRED	ILLUMINA	Illumina HiSeq 2000	SRP000941	SRS410258	simple	Homo sapiens	STL001SX-01	UCSD	SRA009129
PRJNA34535	SAMN02028526	SRR1220418	200	https://sra-download.ncbi.nlm.nih.gov/srapub/SRR1220418	SRX263872	polyA-RNA-seq_STL001SX_r1a	RNA-Seq	cDNA	TRANSCRIPTOMIC	PAIRED	ILLUMINA	Illumina HiSeq 2000	SRP000941	SRS410258	simple	Homo sapiens	STL001SX-01	UCSD	SRA009129
PRJNA34535	SAMN02028526	SRR1220419	200	https://sra-download.ncbi.nlm.nih.gov/srapub/SRR1220419	SRX263872	polyA-RNA-seq_STL001SX_r1a	RNA-Seq	cDNA	TRANSCRIPTOMIC	PAIRED	ILLUMINA	Illumina HiSeq 2000	SRP000941	SRS410258	simple	Homo sapiens	STL001SX-01	UCSD	SRA009129
PRJNA34535	SAMN02028526	SRR1220420	200	https://sra-download.ncbi.nlm.nih.gov/srapub/SRR1220420	SRX263872	polyA-RNA-seq_STL001SX_r1a	RNA-Seq	cDNA	TRANSCRIPTOMIC	PAIRED	ILLUMINA	Illumina HiSeq 2000	SRP000941	SRS410258	simple	Homo sapiens	STL001SX-01	UCSD	SRA009129
PRJNA34535	SAMN01737671	SRR1220477	200	https://sra-download.ncbi.nlm.nih.gov/srapub/SRR1220477	SRX263869	polyA-RNA-seq_STL002SB_r1a	RNA-Seq	cDNA	TRANSCRIPTOMIC	PAIRED	ILLUMINA	Illumina HiSeq 2000	SRP000941	SRS366519	simple	Homo sapiens	STL002SB-01	UCSD	SRA009129
PRJNA34535	SAMN01737671	SRR1220478	200	https://sra-download.ncbi.nlm.nih.gov/srapub/SRR1220478	SRX263869	polyA-RNA-seq_STL002SB_r1a	RNA-Seq	cDNA	TRANSCRIPTOMIC	PAIRED	ILLUMINA	Illumina HiSeq 2000	SRP000941	SRS366519	simple	Homo sapiens	STL002SB-01	UCSD	SRA009129
PRJNA34535	SAMN01737671	SRR1220479	200	https://sra-download.ncbi.nlm.nih.gov/srapub/SRR1220479	SRX263869	polyA-RNA-seq_STL002SB_r1a	RNA-Seq	cDNA	TRANSCRIPTOMIC	PAIRED	ILLUMINA	Illumina HiSeq 2000	SRP000941	SRS366519	simple	Homo sapiens	STL002SB-01	UCSD	SRA009129
PRJNA34535	SAMN01737671	SRR1220480	200	https://sra-download.ncbi.nlm.nih.gov/srapub/SRR1220480	SRX263869	polyA-RNA-seq_STL002SB_r1a	RNA-Seq	cDNA	TRANSCRIPTOMIC	PAIRED	ILLUMINA	Illumina HiSeq 2000	SRP000941	SRS366519	simple	Homo sapiens	STL002SB-01	UCSD	SRA009129
PRJNA34535	SAMN01737671	SRR1220481	200	https://sra-download.ncbi.nlm.nih.gov/srapub/SRR1220481	SRX263869	polyA-RNA-seq_STL002SB_r1a	RNA-Seq	cDNA	TRANSCRIPTOMIC	PAIRED	ILLUMINA	Illumina HiSeq 2000	SRP000941	SRS366519	simple	Homo sapiens	STL002SB-01	UCSD	SRA009129
PRJNA34535	SAMN01737671	SRR1220482	200	https://sra-download.ncbi.nlm.nih.gov/srapub/SRR1220482	SRX263869	polyA-RNA-seq_STL002SB_r1a	RNA-Seq	cDNA	TRANSCRIPTOMIC	PAIRED	ILLUMINA	Illumina HiSeq 2000	SRP000941	SRS366519	simple	Homo sapiens	STL002SB-01	UCSD	SRA009129
PRJNA34535	SAMN01737671	SRR1220484	200	https://sra-download.ncbi.nlm.nih.gov/srapub/SRR1220484	SRX263869	polyA-RNA-seq_STL002SB_r1a	RNA-Seq	cDNA	TRANSCRIPTOMIC	PAIRED	ILLUMINA	Illumina HiSeq 2000	SRP000941	SRS366519	simple	Homo sapiens	STL002SB-01	UCSD	SRA009129
PRJNA34535	SAMN01737672	SRR1220493	200	https://sra-download.ncbi.nlm.nih.gov/srapub/SRR1220493	SRX263873	polyA-RNA-seq_STL002SX_r1a	RNA-Seq	cDNA	TRANSCRIPTOMIC	PAIRED	ILLUMINA	Illumina HiSeq 2000	SRP000941	SRS366520	simple	Homo sapiens	STL002SX-01	UCSD	SRA009129
PRJNA34535	SAMN01737672	SRR1220494	200	https://sra-download.ncbi.nlm.nih.gov/srapub/SRR1220494	SRX263873	polyA-RNA-seq_STL002SX_r1a	RNA-Seq	cDNA	TRANSCRIPTOMIC	PAIRED	ILLUMINA	Illumina HiSeq 2000	SRP000941	SRS366520	simple	Homo sapiens	STL002SX-01	UCSD	SRA009129
PRJNA34535	SAMN01737672	SRR1220495	200	https://sra-download.ncbi.nlm.nih.gov/srapub/SRR1220495	SRX263873	polyA-RNA-seq_STL002SX_r1a	RNA-Seq	cDNA	TRANSCRIPTOMIC	PAIRED	ILLUMINA	Illumina HiSeq 2000	SRP000941	SRS366520	simple	Homo sapiens	STL002SX-01	UCSD	SRA009129
PRJNA34535	SAMN01737672	SRR1220496	200	https://sra-download.ncbi.nlm.nih.gov/srapub/SRR1220496	SRX263873	polyA-RNA-seq_STL002SX_r1a	RNA-Seq	cDNA	TRANSCRIPTOMIC	PAIRED	ILLUMINA	Illumina HiSeq 2000	SRP000941	SRS366520	simple	Homo sapiens	STL002SX-01	UCSD	SRA009129
PRJNA34535	SAMN01737672	SRR1220497	200	https://sra-download.ncbi.nlm.nih.gov/srapub/SRR1220497	SRX263873	polyA-RNA-seq_STL002SX_r1a	RNA-Seq	cDNA	TRANSCRIPTOMIC	PAIRED	ILLUMINA	Illumina HiSeq 2000	SRP000941	SRS366520	simple	Homo sapiens	STL002SX-01	UCSD	SRA009129
PRJNA34535	SAMN01737672	SRR1220498	200	https://sra-download.ncbi.nlm.nih.gov/srapub/SRR1220498	SRX263873	polyA-RNA-seq_STL002SX_r1a	RNA-Seq	cDNA	TRANSCRIPTOMIC	PAIRED	ILLUMINA	Illumina HiSeq 2000	SRP000941	SRS366520	simple	Homo sapiens	STL002SX-01	UCSD	SRA009129
PRJNA34535	SAMN01737672	SRR1220499	200	https://sra-download.ncbi.nlm.nih.gov/srapub/SRR1220499	SRX263873	polyA-RNA-seq_STL002SX_r1a	RNA-Seq	cDNA	TRANSCRIPTOMIC	PAIRED	ILLUMINA	Illumina HiSeq 2000	SRP000941	SRS366520	simple	Homo sapiens	STL002SX-01	UCSD	SRA009129
PRJNA34535	SAMN01737672	SRR1220500	200	https://sra-download.ncbi.nlm.nih.gov/srapub/SRR1220500	SRX263873	polyA-RNA-seq_STL002SX_r1a	RNA-Seq	cDNA	TRANSCRIPTOMIC	PAIRED	ILLUMINA	Illumina HiSeq 2000	SRP000941	SRS366520	simple	Homo sapiens	STL002SX-01	UCSD	SRA009129
PRJNA34535	SAMN01881275	SRR651662	200	https://sra-download.ncbi.nlm.nih.gov/srapub/SRR651662	SRX218940	polyA-RNA-seq_STL001BL_r1a	RNA-Seq	cDNA	TRANSCRIPTOMIC	PAIRED	ILLUMINA	Illumina HiSeq 2000	SRP000941	SRS382215	simple	Homo sapiens	STL001BL-01	UCSD	SRA009129
PRJNA34535	SAMN01881963	SRR651663	200	https://sra-download.ncbi.nlm.nih.gov/srapub/SRR651663	SRX218942	polyA-RNA-seq_STL011LI_r1a	RNA-Seq	cDNA	TRANSCRIPTOMIC	PAIRED	ILLUMINA	Illumina HiSeq 2000	SRP000941	SRS382947	simple	Homo sapiens	STL011LI-01	UCSD	SRA009129
PRJNA34535	SAMN01881963	SRR651664	200	https://sra-download.ncbi.nlm.nih.gov/srapub/SRR651664	SRX218942	polyA-RNA-seq_STL011LI_r1a	RNA-Seq	cDNA	TRANSCRIPTOMIC	PAIRED	ILLUMINA	Illumina HiSeq 2000	SRP000941	SRS382947	simple	Homo sapiens	STL011LI-01	UCSD	SRA009129
PRJNA34535	SAMN02028525	SRR1045522	200	https://sra-download.ncbi.nlm.nih.gov/srapub/SRR1045522	SRX263860	polyA-RNA-seq_STL001FT_r1a	RNA-Seq	cDNA	TRANSCRIPTOMIC	PAIRED	ILLUMINA	Illumina HiSeq 2000	SRP000941	SRS410257	simple	Homo sapiens	STL001FT-01	UCSD	SRA009129
PRJNA34535	SAMN02028525	SRR1045523	200	https://sra-download.ncbi.nlm.nih.gov/srapub/SRR1045523	SRX263860	polyA-RNA-seq_STL001FT_r1a	RNA-Seq	cDNA	TRANSCRIPTOMIC	PAIRED	ILLUMINA	Illumina HiSeq 2000	SRP000941	SRS410257	simple	Homo sapiens	STL001FT-01	UCSD	SRA009129
PRJNA34535	SAMN02028525	SRR1045524	200	https://sra-download.ncbi.nlm.nih.gov/srapub/SRR1045524	SRX263860	polyA-RNA-seq_STL001FT_r1a	RNA-Seq	cDNA	TRANSCRIPTOMIC	PAIRED	ILLUMINA	Illumina HiSeq 2000	SRP000941	SRS410257	simple	Homo sapiens	STL001FT-01	UCSD	SRA009129
PRJNA34535	SAMN02028525	SRR1045525	200	https://sra-download.ncbi.nlm.nih.gov/srapub/SRR1045525	SRX263860	polyA-RNA-seq_STL001FT_r1a	RNA-Seq	cDNA	TRANSCRIPTOMIC	PAIRED	ILLUMINA	Illumina HiSeq 2000	SRP000941	SRS410257	simple	Homo sapiens	STL001FT-01	UCSD	SRA009129
PRJNA34535	SAMN01737662	SRR1045530	200	https://sra-download.ncbi.nlm.nih.gov/srapub/SRR1045530	SRX263864	polyA-RNA-seq_STL001LG_r1a	RNA-Seq	cDNA	TRANSCRIPTOMIC	PAIRED	ILLUMINA	Illumina HiSeq 2000	SRP000941	SRS366510	simple	Homo sapiens	STL001LG-01	UCSD	SRA009129
PRJNA34535	SAMN01737662	SRR1045531	200	https://sra-download.ncbi.nlm.nih.gov/srapub/SRR1045531	SRX263864	polyA-RNA-seq_STL001LG_r1a	RNA-Seq	cDNA	TRANSCRIPTOMIC	PAIRED	ILLUMINA	Illumina HiSeq 2000	SRP000941	SRS366510	simple	Homo sapiens	STL001LG-01	UCSD	SRA009129
PRJNA34535	SAMN01737662	SRR1045532	200	https://sra-download.ncbi.nlm.nih.gov/srapub/SRR1045532	SRX263864	polyA-RNA-seq_STL001LG_r1a	RNA-Seq	cDNA	TRANSCRIPTOMIC	PAIRED	ILLUMINA	Illumina HiSeq 2000	SRP000941	SRS366510	simple	Homo sapiens	STL001LG-01	UCSD	SRA009129
PRJNA34535	SAMN01737662	SRR1045533	200	https://sra-download.ncbi.nlm.nih.gov/srapub/SRR1045533	SRX263864	polyA-RNA-seq_STL001LG_r1a	RNA-Seq	cDNA	TRANSCRIPTOMIC	PAIRED	ILLUMINA	Illumina HiSeq 2000	SRP000941	SRS366510	simple	Homo sapiens	STL001LG-01	UCSD	SRA009129
PRJNA34535	SAMN01737665	SRR1045582	200	https://sra-download.ncbi.nlm.nih.gov/srapub/SRR1045582	SRX263857	polyA-RNA-seq_STL002AD_r1a	RNA-Seq	cDNA	TRANSCRIPTOMIC	PAIRED	ILLUMINA	Illumina HiSeq 2000	SRP000941	SRS366513	simple	Homo sapiens	STL002AD-01	UCSD	SRA009129
PRJNA34535	SAMN01737665	SRR1045583	200	https://sra-download.ncbi.nlm.nih.gov/srapub/SRR1045583	SRX263857	polyA-RNA-seq_STL002AD_r1a	RNA-Seq	cDNA	TRANSCRIPTOMIC	PAIRED	ILLUMINA	Illumina HiSeq 2000	SRP000941	SRS366513	simple	Homo sapiens	STL002AD-01	UCSD	SRA009129
PRJNA34535	SAMN01737665	SRR1045584	200	https://sra-download.ncbi.nlm.nih.gov/srapub/SRR1045584	SRX263857	polyA-RNA-seq_STL002AD_r1a	RNA-Seq	cDNA	TRANSCRIPTOMIC	PAIRED	ILLUMINA	Illumina HiSeq 2000	SRP000941	SRS366513	simple	Homo sapiens	STL002AD-01	UCSD	SRA009129
PRJNA34535	SAMN01737665	SRR1045585	200	https://sra-download.ncbi.nlm.nih.gov/srapub/SRR1045585	SRX263857	polyA-RNA-seq_STL002AD_r1a	RNA-Seq	cDNA	TRANSCRIPTOMIC	PAIRED	ILLUMINA	Illumina HiSeq 2000	SRP000941	SRS366513	simple	Homo sapiens	STL002AD-01	UCSD	SRA009129
PRJNA34535	SAMN01737667	SRR1045586	200	https://sra-download.ncbi.nlm.nih.gov/srapub/SRR1045586	SRX263859	polyA-RNA-seq_STL002EG_r1a	RNA-Seq	cDNA	TRANSCRIPTOMIC	PAIRED	ILLUMINA	Illumina HiSeq 2000	SRP000941	SRS366515	simple	Homo sapiens	STL002EG-01	UCSD	SRA009129
PRJNA34535	SAMN01737667	SRR1045587	200	https://sra-download.ncbi.nlm.nih.gov/srapub/SRR1045587	SRX263859	polyA-RNA-seq_STL002EG_r1a	RNA-Seq	cDNA	TRANSCRIPTOMIC	PAIRED	ILLUMINA	Illumina HiSeq 2000	SRP000941	SRS366515	simple	Homo sapiens	STL002EG-01	UCSD	SRA009129
PRJNA34535	SAMN01737667	SRR1045588	200	https://sra-download.ncbi.nlm.nih.gov/srapub/SRR1045588	SRX263859	polyA-RNA-seq_STL002EG_r1a	RNA-Seq	cDNA	TRANSCRIPTOMIC	PAIRED	ILLUMINA	Illumina HiSeq 2000	SRP000941	SRS366515	simple	Homo sapiens	STL002EG-01	UCSD	SRA009129
PRJNA34535	SAMN01737667	SRR1045589	200	https://sra-download.ncbi.nlm.nih.gov/srapub/SRR1045589	SRX263859	polyA-RNA-seq_STL002EG_r1a	RNA-Seq	cDNA	TRANSCRIPTOMIC	PAIRED	ILLUMINA	Illumina HiSeq 2000	SRP000941	SRS366515	simple	Homo sapiens	STL002EG-01	UCSD	SRA009129
PRJNA34535	SAMN02028527	SRR1045590	200	https://sra-download.ncbi.nlm.nih.gov/srapub/SRR1045590	SRX263861	polyA-RNA-seq_STL002FT_r1a	RNA-Seq	cDNA	TRANSCRIPTOMIC	PAIRED	ILLUMINA	Illumina HiSeq 2000	SRP000941	SRS410259	simple	Homo sapiens	STL002FT-01	UCSD	SRA009129
PRJNA34535	SAMN02028527	SRR1045591	200	https://sra-download.ncbi.nlm.nih.gov/srapub/SRR1045591	SRX263861	polyA-RNA-seq_STL002FT_r1a	RNA-Seq	cDNA	TRANSCRIPTOMIC	PAIRED	ILLUMINA	Illumina HiSeq 2000	SRP000941	SRS410259	simple	Homo sapiens	STL002FT-01	UCSD	SRA009129
PRJNA34535	SAMN02028527	SRR1045592	200	https://sra-download.ncbi.nlm.nih.gov/srapub/SRR1045592	SRX263861	polyA-RNA-seq_STL002FT_r1a	RNA-Seq	cDNA	TRANSCRIPTOMIC	PAIRED	ILLUMINA	Illumina HiSeq 2000	SRP000941	SRS410259	simple	Homo sapiens	STL002FT-01	UCSD	SRA009129
PRJNA34535	SAMN02028527	SRR1045593	200	https://sra-download.ncbi.nlm.nih.gov/srapub/SRR1045593	SRX263861	polyA-RNA-seq_STL002FT_r1a	RNA-Seq	cDNA	TRANSCRIPTOMIC	PAIRED	ILLUMINA	Illumina HiSeq 2000	SRP000941	SRS410259	simple	Homo sapiens	STL002FT-01	UCSD	SRA009129
PRJNA34535	SAMN01737669	SRR1045598	200	https://sra-download.ncbi.nlm.nih.gov/srapub/SRR1045598	SRX263865	polyA-RNA-seq_STL002PA_r1a	RNA-Seq	cDNA	TRANSCRIPTOMIC	PAIRED	ILLUMINA	Illumina HiSeq 2000	SRP000941	SRS366517	simple	Homo sapiens	STL002PA-01	UCSD	SRA009129
PRJNA34535	SAMN01737669	SRR1045599	200	https://sra-download.ncbi.nlm.nih.gov/srapub/SRR1045599	SRX263865	polyA-RNA-seq_STL002PA_r1a	RNA-Seq	cDNA	TRANSCRIPTOMIC	PAIRED	ILLUMINA	Illumina HiSeq 2000	SRP000941	SRS366517	simple	Homo sapiens	STL002PA-01	UCSD	SRA009129
PRJNA34535	SAMN01737669	SRR1045600	200	https://sra-download.ncbi.nlm.nih.gov/srapub/SRR1045600	SRX263865	polyA-RNA-seq_STL002PA_r1a	RNA-Seq	cDNA	TRANSCRIPTOMIC	PAIRED	ILLUMINA	Illumina HiSeq 2000	SRP000941	SRS366517	simple	Homo sapiens	STL002PA-01	UCSD	SRA009129
PRJNA34535	SAMN01737669	SRR1045601	200	https://sra-download.ncbi.nlm.nih.gov/srapub/SRR1045601	SRX263865	polyA-RNA-seq_STL002PA_r1a	RNA-Seq	cDNA	TRANSCRIPTOMIC	PAIRED	ILLUMINA	Illumina HiSeq 2000	SRP000941	SRS366517	simple	Homo sapiens	STL002PA-01	UCSD	SRA009129
PRJNA34535	SAMN02028525	SRR1220373	200	https://sra-download.ncbi.nlm.nih.gov/srapub/SRR1220373	SRX263860	polyA-RNA-seq_STL001FT_r1a	RNA-Seq	cDNA	TRANSCRIPTOMIC	PAIRED	ILLUMINA	Illumina HiSeq 2000	SRP000941	SRS410257	simple	Homo sapiens	STL001FT-01	UCSD	SRA009129
PRJNA34535	SAMN02028525	SRR1220374	200	https://sra-download.ncbi.nlm.nih.gov/srapub/SRR1220374	SRX263860	polyA-RNA-seq_STL001FT_r1a	RNA-Seq	cDNA	TRANSCRIPTOMIC	PAIRED	ILLUMINA	Illumina HiSeq 2000	SRP000941	SRS410257	simple	Homo sapiens	STL001FT-01	UCSD	SRA009129
PRJNA34535	SAMN02028525	SRR1220375	200	https://sra-download.ncbi.nlm.nih.gov/srapub/SRR1220375	SRX263860	polyA-RNA-seq_STL001FT_r1a	RNA-Seq	cDNA	TRANSCRIPTOMIC	PAIRED	ILLUMINA	Illumina HiSeq 2000	SRP000941	SRS410257	simple	Homo sapiens	STL001FT-01	UCSD	SRA009129
PRJNA34535	SAMN02028525	SRR1220376	200	https://sra-download.ncbi.nlm.nih.gov/srapub/SRR1220376	SRX263860	polyA-RNA-seq_STL001FT_r1a	RNA-Seq	cDNA	TRANSCRIPTOMIC	PAIRED	ILLUMINA	Illumina HiSeq 2000	SRP000941	SRS410257	simple	Homo sapiens	STL001FT-01	UCSD	SRA009129
PRJNA34535	SAMN02028525	SRR1220377	200	https://sra-download.ncbi.nlm.nih.gov/srapub/SRR1220377	SRX263860	polyA-RNA-seq_STL001FT_r1a	RNA-Seq	cDNA	TRANSCRIPTOMIC	PAIRED	ILLUMINA	Illumina HiSeq 2000	SRP000941	SRS410257	simple	Homo sapiens	STL001FT-01	UCSD	SRA009129
PRJNA34535	SAMN02028525	SRR1220378	200	https://sra-download.ncbi.nlm.nih.gov/srapub/SRR1220378	SRX263860	polyA-RNA-seq_STL001FT_r1a	RNA-Seq	cDNA	TRANSCRIPTOMIC	PAIRED	ILLUMINA	Illumina HiSeq 2000	SRP000941	SRS410257	simple	Homo sapiens	STL001FT-01	UCSD	SRA009129
PRJNA34535	SAMN02028525	SRR1220379	200	https://sra-download.ncbi.nlm.nih.gov/srapub/SRR1220379	SRX263860	polyA-RNA-seq_STL001FT_r1a	RNA-Seq	cDNA	TRANSCRIPTOMIC	PAIRED	ILLUMINA	Illumina HiSeq 2000	SRP000941	SRS410257	simple	Homo sapiens	STL001FT-01	UCSD	SRA009129
PRJNA34535	SAMN02028525	SRR1220380	200	https://sra-download.ncbi.nlm.nih.gov/srapub/SRR1220380	SRX263860	polyA-RNA-seq_STL001FT_r1a	RNA-Seq	cDNA	TRANSCRIPTOMIC	PAIRED	ILLUMINA	Illumina HiSeq 2000	SRP000941	SRS410257	simple	Homo sapiens	STL001FT-01	UCSD	SRA009129
PRJNA34535	SAMN01737662	SRR1220389	200	https://sra-download.ncbi.nlm.nih.gov/srapub/SRR1220389	SRX263864	polyA-RNA-seq_STL001LG_r1a	RNA-Seq	cDNA	TRANSCRIPTOMIC	PAIRED	ILLUMINA	Illumina HiSeq 2000	SRP000941	SRS366510	simple	Homo sapiens	STL001LG-01	UCSD	SRA009129
PRJNA34535	SAMN01737662	SRR1220390	200	https://sra-download.ncbi.nlm.nih.gov/srapub/SRR1220390	SRX263864	polyA-RNA-seq_STL001LG_r1a	RNA-Seq	cDNA	TRANSCRIPTOMIC	PAIRED	ILLUMINA	Illumina HiSeq 2000	SRP000941	SRS366510	simple	Homo sapiens	STL001LG-01	UCSD	SRA009129
PRJNA34535	SAMN01737662	SRR1220391	200	https://sra-download.ncbi.nlm.nih.gov/srapub/SRR1220391	SRX263864	polyA-RNA-seq_STL001LG_r1a	RNA-Seq	cDNA	TRANSCRIPTOMIC	PAIRED	ILLUMINA	Illumina HiSeq 2000	SRP000941	SRS366510	simple	Homo sapiens	STL001LG-01	UCSD	SRA009129
PRJNA34535	SAMN01737662	SRR1220392	200	https://sra-download.ncbi.nlm.nih.gov/srapub/SRR1220392	SRX263864	polyA-RNA-seq_STL001LG_r1a	RNA-Seq	cDNA	TRANSCRIPTOMIC	PAIRED	ILLUMINA	Illumina HiSeq 2000	SRP000941	SRS366510	simple	Homo sapiens	STL001LG-01	UCSD	SRA009129
PRJNA34535	SAMN01737662	SRR1220393	200	https://sra-download.ncbi.nlm.nih.gov/srapub/SRR1220393	SRX263864	polyA-RNA-seq_STL001LG_r1a	RNA-Seq	cDNA	TRANSCRIPTOMIC	PAIRED	ILLUMINA	Illumina HiSeq 2000	SRP000941	SRS366510	simple	Homo sapiens	STL001LG-01	UCSD	SRA009129
PRJNA34535	SAMN01737662	SRR1220394	200	https://sra-download.ncbi.nlm.nih.gov/srapub/SRR1220394	SRX263864	polyA-RNA-seq_STL001LG_r1a	RNA-Seq	cDNA	TRANSCRIPTOMIC	PAIRED	ILLUMINA	Illumina HiSeq 2000	SRP000941	SRS366510	simple	Homo sapiens	STL001LG-01	UCSD	SRA009129
PRJNA34535	SAMN01737662	SRR1220395	200	https://sra-download.ncbi.nlm.nih.gov/srapub/SRR1220395	SRX263864	polyA-RNA-seq_STL001LG_r1a	RNA-Seq	cDNA	TRANSCRIPTOMIC	PAIRED	ILLUMINA	Illumina HiSeq 2000	SRP000941	SRS366510	simple	Homo sapiens	STL001LG-01	UCSD	SRA009129
PRJNA34535	SAMN01737662	SRR1220396	200	https://sra-download.ncbi.nlm.nih.gov/srapub/SRR1220396	SRX263864	polyA-RNA-seq_STL001LG_r1a	RNA-Seq	cDNA	TRANSCRIPTOMIC	PAIRED	ILLUMINA	Illumina HiSeq 2000	SRP000941	SRS366510	simple	Homo sapiens	STL001LG-01	UCSD	SRA009129
PRJNA34535	SAMN01737665	SRR1220421	200	https://sra-download.ncbi.nlm.nih.gov/srapub/SRR1220421	SRX263857	polyA-RNA-seq_STL002AD_r1a	RNA-Seq	cDNA	TRANSCRIPTOMIC	PAIRED	ILLUMINA	Illumina HiSeq 2000	SRP000941	SRS366513	simple	Homo sapiens	STL002AD-01	UCSD	SRA009129
PRJNA34535	SAMN01737665	SRR1220422	200	https://sra-download.ncbi.nlm.nih.gov/srapub/SRR1220422	SRX263857	polyA-RNA-seq_STL002AD_r1a	RNA-Seq	cDNA	TRANSCRIPTOMIC	PAIRED	ILLUMINA	Illumina HiSeq 2000	SRP000941	SRS366513	simple	Homo sapiens	STL002AD-01	UCSD	SRA009129
PRJNA34535	SAMN01737665	SRR1220423	200	https://sra-download.ncbi.nlm.nih.gov/srapub/SRR1220423	SRX263857	polyA-RNA-seq_STL002AD_r1a	RNA-Seq	cDNA	TRANSCRIPTOMIC	PAIRED	ILLUMINA	Illumina HiSeq 2000	SRP000941	SRS366513	simple	Homo sapiens	STL002AD-01	UCSD	SRA009129
PRJNA34535	SAMN01737665	SRR1220424	200	https://sra-download.ncbi.nlm.nih.gov/srapub/SRR1220424	SRX263857	polyA-RNA-seq_STL002AD_r1a	RNA-Seq	cDNA	TRANSCRIPTOMIC	PAIRED	ILLUMINA	Illumina HiSeq 2000	SRP000941	SRS366513	simple	Homo sapiens	STL002AD-01	UCSD	SRA009129
PRJNA34535	SAMN01737665	SRR1220425	200	https://sra-download.ncbi.nlm.nih.gov/srapub/SRR1220425	SRX263857	polyA-RNA-seq_STL002AD_r1a	RNA-Seq	cDNA	TRANSCRIPTOMIC	PAIRED	ILLUMINA	Illumina HiSeq 2000	SRP000941	SRS366513	simple	Homo sapiens	STL002AD-01	UCSD	SRA009129
PRJNA34535	SAMN01737665	SRR1220426	200	https://sra-download.ncbi.nlm.nih.gov/srapub/SRR1220426	SRX263857	polyA-RNA-seq_STL002AD_r1a	RNA-Seq	cDNA	TRANSCRIPTOMIC	PAIRED	ILLUMINA	Illumina HiSeq 2000	SRP000941	SRS366513	simple	Homo sapiens	STL002AD-01	UCSD	SRA009129
PRJNA34535	SAMN01737665	SRR1220427	200	https://sra-download.ncbi.nlm.nih.gov/srapub/SRR1220427	SRX263857	polyA-RNA-seq_STL002AD_r1a	RNA-Seq	cDNA	TRANSCRIPTOMIC	PAIRED	ILLUMINA	Illumina HiSeq 2000	SRP000941	SRS366513	simple	Homo sapiens	STL002AD-01	UCSD	SRA009129
PRJNA34535	SAMN01737665	SRR1220428	200	https://sra-download.ncbi.nlm.nih.gov/srapub/SRR1220428	SRX263857	polyA-RNA-seq_STL002AD_r1a	RNA-Seq	cDNA	TRANSCRIPTOMIC	PAIRED	ILLUMINA	Illumina HiSeq 2000	SRP000941	SRS366513	simple	Homo sapiens	STL002AD-01	UCSD	SRA009129
PRJNA34535	SAMN01737667	SRR1220437	200	https://sra-download.ncbi.nlm.nih.gov/srapub/SRR1220437	SRX263859	polyA-RNA-seq_STL002EG_r1a	RNA-Seq	cDNA	TRANSCRIPTOMIC	PAIRED	ILLUMINA	Illumina HiSeq 2000	SRP000941	SRS366515	simple	Homo sapiens	STL002EG-01	UCSD	SRA009129
PRJNA34535	SAMN01737667	SRR1220438	200	https://sra-download.ncbi.nlm.nih.gov/srapub/SRR1220438	SRX263859	polyA-RNA-seq_STL002EG_r1a	RNA-Seq	cDNA	TRANSCRIPTOMIC	PAIRED	ILLUMINA	Illumina HiSeq 2000	SRP000941	SRS366515	simple	Homo sapiens	STL002EG-01	UCSD	SRA009129
PRJNA34535	SAMN01737667	SRR1220439	200	https://sra-download.ncbi.nlm.nih.gov/srapub/SRR1220439	SRX263859	polyA-RNA-seq_STL002EG_r1a	RNA-Seq	cDNA	TRANSCRIPTOMIC	PAIRED	ILLUMINA	Illumina HiSeq 2000	SRP000941	SRS366515	simple	Homo sapiens	STL002EG-01	UCSD	SRA009129
PRJNA34535	SAMN01737667	SRR1220440	200	https://sra-download.ncbi.nlm.nih.gov/srapub/SRR1220440	SRX263859	polyA-RNA-seq_STL002EG_r1a	RNA-Seq	cDNA	TRANSCRIPTOMIC	PAIRED	ILLUMINA	Illumina HiSeq 2000	SRP000941	SRS366515	simple	Homo sapiens	STL002EG-01	UCSD	SRA009129
PRJNA34535	SAMN01737667	SRR1220441	200	https://sra-download.ncbi.nlm.nih.gov/srapub/SRR1220441	SRX263859	polyA-RNA-seq_STL002EG_r1a	RNA-Seq	cDNA	TRANSCRIPTOMIC	PAIRED	ILLUMINA	Illumina HiSeq 2000	SRP000941	SRS366515	simple	Homo sapiens	STL002EG-01	UCSD	SRA009129
PRJNA34535	SAMN01737667	SRR1220442	200	https://sra-download.ncbi.nlm.nih.gov/srapub/SRR1220442	SRX263859	polyA-RNA-seq_STL002EG_r1a	RNA-Seq	cDNA	TRANSCRIPTOMIC	PAIRED	ILLUMINA	Illumina HiSeq 2000	SRP000941	SRS366515	simple	Homo sapiens	STL002EG-01	UCSD	SRA009129
PRJNA34535	SAMN01737667	SRR1220443	200	https://sra-download.ncbi.nlm.nih.gov/srapub/SRR1220443	SRX263859	polyA-RNA-seq_STL002EG_r1a	RNA-Seq	cDNA	TRANSCRIPTOMIC	PAIRED	ILLUMINA	Illumina HiSeq 2000	SRP000941	SRS366515	simple	Homo sapiens	STL002EG-01	UCSD	SRA009129
PRJNA34535	SAMN01737667	SRR1220444	200	https://sra-download.ncbi.nlm.nih.gov/srapub/SRR1220444	SRX263859	polyA-RNA-seq_STL002EG_r1a	RNA-Seq	cDNA	TRANSCRIPTOMIC	PAIRED	ILLUMINA	Illumina HiSeq 2000	SRP000941	SRS366515	simple	Homo sapiens	STL002EG-01	UCSD	SRA009129
PRJNA34535	SAMN02028527	SRR1220445	200	https://sra-download.ncbi.nlm.nih.gov/srapub/SRR1220445	SRX263861	polyA-RNA-seq_STL002FT_r1a	RNA-Seq	cDNA	TRANSCRIPTOMIC	PAIRED	ILLUMINA	Illumina HiSeq 2000	SRP000941	SRS410259	simple	Homo sapiens	STL002FT-01	UCSD	SRA009129
PRJNA34535	SAMN02028527	SRR1220446	200	https://sra-download.ncbi.nlm.nih.gov/srapub/SRR1220446	SRX263861	polyA-RNA-seq_STL002FT_r1a	RNA-Seq	cDNA	TRANSCRIPTOMIC	PAIRED	ILLUMINA	Illumina HiSeq 2000	SRP000941	SRS410259	simple	Homo sapiens	STL002FT-01	UCSD	SRA009129
PRJNA34535	SAMN02028527	SRR1220447	200	https://sra-download.ncbi.nlm.nih.gov/srapub/SRR1220447	SRX263861	polyA-RNA-seq_STL002FT_r1a	RNA-Seq	cDNA	TRANSCRIPTOMIC	PAIRED	ILLUMINA	Illumina HiSeq 2000	SRP000941	SRS410259	simple	Homo sapiens	STL002FT-01	UCSD	SRA009129
PRJNA34535	SAMN02028527	SRR1220448	200	https://sra-download.ncbi.nlm.nih.gov/srapub/SRR1220448	SRX263861	polyA-RNA-seq_STL002FT_r1a	RNA-Seq	cDNA	TRANSCRIPTOMIC	PAIRED	ILLUMINA	Illumina HiSeq 2000	SRP000941	SRS410259	simple	Homo sapiens	STL002FT-01	UCSD	SRA009129
PRJNA34535	SAMN02028527	SRR1220449	200	https://sra-download.ncbi.nlm.nih.gov/srapub/SRR1220449	SRX263861	polyA-RNA-seq_STL002FT_r1a	RNA-Seq	cDNA	TRANSCRIPTOMIC	PAIRED	ILLUMINA	Illumina HiSeq 2000	SRP000941	SRS410259	simple	Homo sapiens	STL002FT-01	UCSD	SRA009129
PRJNA34535	SAMN02028527	SRR1220450	200	https://sra-download.ncbi.nlm.nih.gov/srapub/SRR1220450	SRX263861	polyA-RNA-seq_STL002FT_r1a	RNA-Seq	cDNA	TRANSCRIPTOMIC	PAIRED	ILLUMINA	Illumina HiSeq 2000	SRP000941	SRS410259	simple	Homo sapiens	STL002FT-01	UCSD	SRA009129
PRJNA34535	SAMN02028527	SRR1220451	200	https://sra-download.ncbi.nlm.nih.gov/srapub/SRR1220451	SRX263861	polyA-RNA-seq_STL002FT_r1a	RNA-Seq	cDNA	TRANSCRIPTOMIC	PAIRED	ILLUMINA	Illumina HiSeq 2000	SRP000941	SRS410259	simple	Homo sapiens	STL002FT-01	UCSD	SRA009129
PRJNA34535	SAMN02028527	SRR1220452	200	https://sra-download.ncbi.nlm.nih.gov/srapub/SRR1220452	SRX263861	polyA-RNA-seq_STL002FT_r1a	RNA-Seq	cDNA	TRANSCRIPTOMIC	PAIRED	ILLUMINA	Illumina HiSeq 2000	SRP000941	SRS410259	simple	Homo sapiens	STL002FT-01	UCSD	SRA009129
PRJNA34535	SAMN01737669	SRR1220461	200	https://sra-download.ncbi.nlm.nih.gov/srapub/SRR1220461	SRX263865	polyA-RNA-seq_STL002PA_r1a	RNA-Seq	cDNA	TRANSCRIPTOMIC	PAIRED	ILLUMINA	Illumina HiSeq 2000	SRP000941	SRS366517	simple	Homo sapiens	STL002PA-01	UCSD	SRA009129
PRJNA34535	SAMN01737669	SRR1220462	200	https://sra-download.ncbi.nlm.nih.gov/srapub/SRR1220462	SRX263865	polyA-RNA-seq_STL002PA_r1a	RNA-Seq	cDNA	TRANSCRIPTOMIC	PAIRED	ILLUMINA	Illumina HiSeq 2000	SRP000941	SRS366517	simple	Homo sapiens	STL002PA-01	UCSD	SRA009129
PRJNA34535	SAMN01737669	SRR1220463	200	https://sra-download.ncbi.nlm.nih.gov/srapub/SRR1220463	SRX263865	polyA-RNA-seq_STL002PA_r1a	RNA-Seq	cDNA	TRANSCRIPTOMIC	PAIRED	ILLUMINA	Illumina HiSeq 2000	SRP000941	SRS366517	simple	Homo sapiens	STL002PA-01	UCSD	SRA009129
PRJNA34535	SAMN01737669	SRR1220464	200	https://sra-download.ncbi.nlm.nih.gov/srapub/SRR1220464	SRX263865	polyA-RNA-seq_STL002PA_r1a	RNA-Seq	cDNA	TRANSCRIPTOMIC	PAIRED	ILLUMINA	Illumina HiSeq 2000	SRP000941	SRS366517	simple	Homo sapiens	STL002PA-01	UCSD	SRA009129
PRJNA34535	SAMN01737669	SRR1220465	200	https://sra-download.ncbi.nlm.nih.gov/srapub/SRR1220465	SRX263865	polyA-RNA-seq_STL002PA_r1a	RNA-Seq	cDNA	TRANSCRIPTOMIC	PAIRED	ILLUMINA	Illumina HiSeq 2000	SRP000941	SRS366517	simple	Homo sapiens	STL002PA-01	UCSD	SRA009129
PRJNA34535	SAMN01737669	SRR1220466	200	https://sra-download.ncbi.nlm.nih.gov/srapub/SRR1220466	SRX263865	polyA-RNA-seq_STL002PA_r1a	RNA-Seq	cDNA	TRANSCRIPTOMIC	PAIRED	ILLUMINA	Illumina HiSeq 2000	SRP000941	SRS366517	simple	Homo sapiens	STL002PA-01	UCSD	SRA009129
PRJNA34535	SAMN01737669	SRR1220467	200	https://sra-download.ncbi.nlm.nih.gov/srapub/SRR1220467	SRX263865	polyA-RNA-seq_STL002PA_r1a	RNA-Seq	cDNA	TRANSCRIPTOMIC	PAIRED	ILLUMINA	Illumina HiSeq 2000	SRP000941	SRS366517	simple	Homo sapiens	STL002PA-01	UCSD	SRA009129
PRJNA34535	SAMN01737669	SRR1220468	200	https://sra-download.ncbi.nlm.nih.gov/srapub/SRR1220468	SRX263865	polyA-RNA-seq_STL002PA_r1a	RNA-Seq	cDNA	TRANSCRIPTOMIC	PAIRED	ILLUMINA	Illumina HiSeq 2000	SRP000941	SRS366517	simple	Homo sapiens	STL002PA-01	UCSD	SRA009129
PRJNA34535	SAMN00849925	SRR578631	200	https://sra-download.ncbi.nlm.nih.gov/srapub/SRR578631	SRX190112	polyA-RNA-seq_STL001SB_r1a	RNA-Seq	cDNA	TRANSCRIPTOMIC	PAIRED	ILLUMINA	Illumina HiSeq 2000	SRP000941	SRS308395	simple	Homo sapiens	STL001SB-01	UCSD	SRA009129
PRJNA34535	SAMN00849925	SRR578632	200	https://sra-download.ncbi.nlm.nih.gov/srapub/SRR578632	SRX190112	polyA-RNA-seq_STL001SB_r1a	RNA-Seq	cDNA	TRANSCRIPTOMIC	PAIRED	ILLUMINA	Illumina HiSeq 2000	SRP000941	SRS308395	simple	Homo sapiens	STL001SB-01	UCSD	SRA009129
PRJNA34535	SAMN00849925	SRR578633	200	https://sra-download.ncbi.nlm.nih.gov/srapub/SRR578633	SRX190112	polyA-RNA-seq_STL001SB_r1a	RNA-Seq	cDNA	TRANSCRIPTOMIC	PAIRED	ILLUMINA	Illumina HiSeq 2000	SRP000941	SRS308395	simple	Homo sapiens	STL001SB-01	UCSD	SRA009129
PRJNA34535	SAMN00849925	SRR578634	200	https://sra-download.ncbi.nlm.nih.gov/srapub/SRR578634	SRX190112	polyA-RNA-seq_STL001SB_r1a	RNA-Seq	cDNA	TRANSCRIPTOMIC	PAIRED	ILLUMINA	Illumina HiSeq 2000	SRP000941	SRS308395	simple	Homo sapiens	STL001SB-01	UCSD	SRA009129
PRJNA34535	SAMN00855407	SRR578635	200	https://sra-download.ncbi.nlm.nih.gov/srapub/SRR578635	SRX190114	polyA-RNA-seq_STL001SG_r1a	RNA-Seq	cDNA	TRANSCRIPTOMIC	PAIRED	ILLUMINA	Illumina HiSeq 2000	SRP000941	SRS309358	simple	Homo sapiens	STL001SG-01	UCSD	SRA009129
PRJNA34535	SAMN00855407	SRR578636	200	https://sra-download.ncbi.nlm.nih.gov/srapub/SRR578636	SRX190114	polyA-RNA-seq_STL001SG_r1a	RNA-Seq	cDNA	TRANSCRIPTOMIC	PAIRED	ILLUMINA	Illumina HiSeq 2000	SRP000941	SRS309358	simple	Homo sapiens	STL001SG-01	UCSD	SRA009129
PRJNA34535	SAMN00855407	SRR578637	200	https://sra-download.ncbi.nlm.nih.gov/srapub/SRR578637	SRX190114	polyA-RNA-seq_STL001SG_r1a	RNA-Seq	cDNA	TRANSCRIPTOMIC	PAIRED	ILLUMINA	Illumina HiSeq 2000	SRP000941	SRS309358	simple	Homo sapiens	STL001SG-01	UCSD	SRA009129
PRJNA34535	SAMN00855407	SRR578638	200	https://sra-download.ncbi.nlm.nih.gov/srapub/SRR578638	SRX190114	polyA-RNA-seq_STL001SG_r1a	RNA-Seq	cDNA	TRANSCRIPTOMIC	PAIRED	ILLUMINA	Illumina HiSeq 2000	SRP000941	SRS309358	simple	Homo sapiens	STL001SG-01	UCSD	SRA009129
PRJNA34535	SAMN00828739	SRR578643	200	https://sra-download.ncbi.nlm.nih.gov/srapub/SRR578643	SRX190122	polyA-RNA-seq_STL003AD_r1a	RNA-Seq	cDNA	TRANSCRIPTOMIC	PAIRED	ILLUMINA	Illumina HiSeq 2000	SRP000941	SRS300640	simple	Homo sapiens	STL003AD-01	UCSD	SRA009129
PRJNA34535	SAMN00828739	SRR578644	200	https://sra-download.ncbi.nlm.nih.gov/srapub/SRR578644	SRX190122	polyA-RNA-seq_STL003AD_r1a	RNA-Seq	cDNA	TRANSCRIPTOMIC	PAIRED	ILLUMINA	Illumina HiSeq 2000	SRP000941	SRS300640	simple	Homo sapiens	STL003AD-01	UCSD	SRA009129
PRJNA34535	SAMN00828739	SRR578645	200	https://sra-download.ncbi.nlm.nih.gov/srapub/SRR578645	SRX190122	polyA-RNA-seq_STL003AD_r1a	RNA-Seq	cDNA	TRANSCRIPTOMIC	PAIRED	ILLUMINA	Illumina HiSeq 2000	SRP000941	SRS300640	simple	Homo sapiens	STL003AD-01	UCSD	SRA009129
PRJNA34535	SAMN00828739	SRR578646	200	https://sra-download.ncbi.nlm.nih.gov/srapub/SRR578646	SRX190122	polyA-RNA-seq_STL003AD_r1a	RNA-Seq	cDNA	TRANSCRIPTOMIC	PAIRED	ILLUMINA	Illumina HiSeq 2000	SRP000941	SRS300640	simple	Homo sapiens	STL003AD-01	UCSD	SRA009129
PRJNA34535	SAMN00847541	SRR578651	200	https://sra-download.ncbi.nlm.nih.gov/srapub/SRR578651	SRX190142	polyA-RNA-seq_STL003RA_r1a	RNA-Seq	cDNA	TRANSCRIPTOMIC	PAIRED	ILLUMINA	Illumina HiSeq 2000	SRP000941	SRS306622	simple	Homo sapiens	STL003RA-01	UCSD	SRA009129
PRJNA34535	SAMN00847541	SRR578652	200	https://sra-download.ncbi.nlm.nih.gov/srapub/SRR578652	SRX190142	polyA-RNA-seq_STL003RA_r1a	RNA-Seq	cDNA	TRANSCRIPTOMIC	PAIRED	ILLUMINA	Illumina HiSeq 2000	SRP000941	SRS306622	simple	Homo sapiens	STL003RA-01	UCSD	SRA009129
PRJNA34535	SAMN00847541	SRR578653	200	https://sra-download.ncbi.nlm.nih.gov/srapub/SRR578653	SRX190142	polyA-RNA-seq_STL003RA_r1a	RNA-Seq	cDNA	TRANSCRIPTOMIC	PAIRED	ILLUMINA	Illumina HiSeq 2000	SRP000941	SRS306622	simple	Homo sapiens	STL003RA-01	UCSD	SRA009129
PRJNA34535	SAMN00847541	SRR578654	200	https://sra-download.ncbi.nlm.nih.gov/srapub/SRR578654	SRX190142	polyA-RNA-seq_STL003RA_r1a	RNA-Seq	cDNA	TRANSCRIPTOMIC	PAIRED	ILLUMINA	Illumina HiSeq 2000	SRP000941	SRS306622	simple	Homo sapiens	STL003RA-01	UCSD	SRA009129
PRJNA34535	SAMN00847533	SRR596098	200	https://sra-download.ncbi.nlm.nih.gov/srapub/SRR596098	SRX190124	polyA-RNA-seq_STL003AO_r1a	RNA-Seq	cDNA	TRANSCRIPTOMIC	PAIRED	ILLUMINA	Illumina HiSeq 2000	SRP000941	SRS306614	simple	Homo sapiens	STL003AO-01	UCSD	SRA009129
PRJNA34535	SAMN00847533	SRR596099	200	https://sra-download.ncbi.nlm.nih.gov/srapub/SRR596099	SRX190124	polyA-RNA-seq_STL003AO_r1a	RNA-Seq	cDNA	TRANSCRIPTOMIC	PAIRED	ILLUMINA	Illumina HiSeq 2000	SRP000941	SRS306614	simple	Homo sapiens	STL003AO-01	UCSD	SRA009129
PRJNA34535	SAMN00847533	SRR596100	200	https://sra-download.ncbi.nlm.nih.gov/srapub/SRR596100	SRX190124	polyA-RNA-seq_STL003AO_r1a	RNA-Seq	cDNA	TRANSCRIPTOMIC	PAIRED	ILLUMINA	Illumina HiSeq 2000	SRP000941	SRS306614	simple	Homo sapiens	STL003AO-01	UCSD	SRA009129
PRJNA34535	SAMN00847533	SRR596101	200	https://sra-download.ncbi.nlm.nih.gov/srapub/SRR596101	SRX190124	polyA-RNA-seq_STL003AO_r1a	RNA-Seq	cDNA	TRANSCRIPTOMIC	PAIRED	ILLUMINA	Illumina HiSeq 2000	SRP000941	SRS306614	simple	Homo sapiens	STL003AO-01	UCSD	SRA009129
PRJNA34535	SAMN00847535	SRR596102	200	https://sra-download.ncbi.nlm.nih.gov/srapub/SRR596102	SRX190128	polyA-RNA-seq_STL003EG_r1a	RNA-Seq	cDNA	TRANSCRIPTOMIC	PAIRED	ILLUMINA	Illumina HiSeq 2000	SRP000941	SRS306616	simple	Homo sapiens	STL003EG-01	UCSD	SRA009129
PRJNA34535	SAMN00847535	SRR596103	200	https://sra-download.ncbi.nlm.nih.gov/srapub/SRR596103	SRX190128	polyA-RNA-seq_STL003EG_r1a	RNA-Seq	cDNA	TRANSCRIPTOMIC	PAIRED	ILLUMINA	Illumina HiSeq 2000	SRP000941	SRS306616	simple	Homo sapiens	STL003EG-01	UCSD	SRA009129
PRJNA34535	SAMN00847535	SRR596104	200	https://sra-download.ncbi.nlm.nih.gov/srapub/SRR596104	SRX190128	polyA-RNA-seq_STL003EG_r1a	RNA-Seq	cDNA	TRANSCRIPTOMIC	PAIRED	ILLUMINA	Illumina HiSeq 2000	SRP000941	SRS306616	simple	Homo sapiens	STL003EG-01	UCSD	SRA009129
PRJNA34535	SAMN00847535	SRR596105	200	https://sra-download.ncbi.nlm.nih.gov/srapub/SRR596105	SRX190128	polyA-RNA-seq_STL003EG_r1a	RNA-Seq	cDNA	TRANSCRIPTOMIC	PAIRED	ILLUMINA	Illumina HiSeq 2000	SRP000941	SRS306616	simple	Homo sapiens	STL003EG-01	UCSD	SRA009129
PRJNA34535	SAMN00847539	SRR596106	200	https://sra-download.ncbi.nlm.nih.gov/srapub/SRR596106	SRX190138	polyA-RNA-seq_STL003PA_r1a	RNA-Seq	cDNA	TRANSCRIPTOMIC	PAIRED	ILLUMINA	Illumina HiSeq 2000	SRP000941	SRS306620	simple	Homo sapiens	STL003PA-01	UCSD	SRA009129
PRJNA34535	SAMN00847539	SRR596107	200	https://sra-download.ncbi.nlm.nih.gov/srapub/SRR596107	SRX190138	polyA-RNA-seq_STL003PA_r1a	RNA-Seq	cDNA	TRANSCRIPTOMIC	PAIRED	ILLUMINA	Illumina HiSeq 2000	SRP000941	SRS306620	simple	Homo sapiens	STL003PA-01	UCSD	SRA009129
PRJNA34535	SAMN00847539	SRR596108	200	https://sra-download.ncbi.nlm.nih.gov/srapub/SRR596108	SRX190138	polyA-RNA-seq_STL003PA_r1a	RNA-Seq	cDNA	TRANSCRIPTOMIC	PAIRED	ILLUMINA	Illumina HiSeq 2000	SRP000941	SRS306620	simple	Homo sapiens	STL003PA-01	UCSD	SRA009129
PRJNA34535	SAMN00847539	SRR596109	200	https://sra-download.ncbi.nlm.nih.gov/srapub/SRR596109	SRX190138	polyA-RNA-seq_STL003PA_r1a	RNA-Seq	cDNA	TRANSCRIPTOMIC	PAIRED	ILLUMINA	Illumina HiSeq 2000	SRP000941	SRS306620	simple	Homo sapiens	STL003PA-01	UCSD	SRA009129
PRJNA34535	SAMN00849925	SRR651665	200	https://sra-download.ncbi.nlm.nih.gov/srapub/SRR651665	SRX190112	polyA-RNA-seq_STL001SB_r1a	RNA-Seq	cDNA	TRANSCRIPTOMIC	PAIRED	ILLUMINA	Illumina HiSeq 2000	SRP000941	SRS308395	simple	Homo sapiens	STL001SB-01	UCSD	SRA009129
PRJNA34535	SAMN00849925	SRR651666	200	https://sra-download.ncbi.nlm.nih.gov/srapub/SRR651666	SRX190112	polyA-RNA-seq_STL001SB_r1a	RNA-Seq	cDNA	TRANSCRIPTOMIC	PAIRED	ILLUMINA	Illumina HiSeq 2000	SRP000941	SRS308395	simple	Homo sapiens	STL001SB-01	UCSD	SRA009129
PRJNA34535	SAMN00849925	SRR651667	200	https://sra-download.ncbi.nlm.nih.gov/srapub/SRR651667	SRX190112	polyA-RNA-seq_STL001SB_r1a	RNA-Seq	cDNA	TRANSCRIPTOMIC	PAIRED	ILLUMINA	Illumina HiSeq 2000	SRP000941	SRS308395	simple	Homo sapiens	STL001SB-01	UCSD	SRA009129
PRJNA34535	SAMN00849925	SRR651668	200	https://sra-download.ncbi.nlm.nih.gov/srapub/SRR651668	SRX190112	polyA-RNA-seq_STL001SB_r1a	RNA-Seq	cDNA	TRANSCRIPTOMIC	PAIRED	ILLUMINA	Illumina HiSeq 2000	SRP000941	SRS308395	simple	Homo sapiens	STL001SB-01	UCSD	SRA009129
PRJNA34535	SAMN00855407	SRR651669	200	https://sra-download.ncbi.nlm.nih.gov/srapub/SRR651669	SRX190114	polyA-RNA-seq_STL001SG_r1a	RNA-Seq	cDNA	TRANSCRIPTOMIC	PAIRED	ILLUMINA	Illumina HiSeq 2000	SRP000941	SRS309358	simple	Homo sapiens	STL001SG-01	UCSD	SRA009129
PRJNA34535	SAMN00855407	SRR651670	200	https://sra-download.ncbi.nlm.nih.gov/srapub/SRR651670	SRX190114	polyA-RNA-seq_STL001SG_r1a	RNA-Seq	cDNA	TRANSCRIPTOMIC	PAIRED	ILLUMINA	Illumina HiSeq 2000	SRP000941	SRS309358	simple	Homo sapiens	STL001SG-01	UCSD	SRA009129
PRJNA34535	SAMN00855407	SRR651671	200	https://sra-download.ncbi.nlm.nih.gov/srapub/SRR651671	SRX190114	polyA-RNA-seq_STL001SG_r1a	RNA-Seq	cDNA	TRANSCRIPTOMIC	PAIRED	ILLUMINA	Illumina HiSeq 2000	SRP000941	SRS309358	simple	Homo sapiens	STL001SG-01	UCSD	SRA009129
PRJNA34535	SAMN00855407	SRR651672	200	https://sra-download.ncbi.nlm.nih.gov/srapub/SRR651672	SRX190114	polyA-RNA-seq_STL001SG_r1a	RNA-Seq	cDNA	TRANSCRIPTOMIC	PAIRED	ILLUMINA	Illumina HiSeq 2000	SRP000941	SRS309358	simple	Homo sapiens	STL001SG-01	UCSD	SRA009129
PRJNA34535	SAMN01085432	SRR651673	200	https://sra-download.ncbi.nlm.nih.gov/srapub/SRR651673	SRX190116	polyA-RNA-seq_STL001TH_r1a	RNA-Seq	cDNA	TRANSCRIPTOMIC	PAIRED	ILLUMINA	Illumina HiSeq 2000	SRP000941	SRS348369	simple	Homo sapiens	STL001TH-01	UCSD	SRA009129
PRJNA34535	SAMN01085432	SRR651674	200	https://sra-download.ncbi.nlm.nih.gov/srapub/SRR651674	SRX190116	polyA-RNA-seq_STL001TH_r1a	RNA-Seq	cDNA	TRANSCRIPTOMIC	PAIRED	ILLUMINA	Illumina HiSeq 2000	SRP000941	SRS348369	simple	Homo sapiens	STL001TH-01	UCSD	SRA009129
PRJNA34535	SAMN01085432	SRR651675	200	https://sra-download.ncbi.nlm.nih.gov/srapub/SRR651675	SRX190116	polyA-RNA-seq_STL001TH_r1a	RNA-Seq	cDNA	TRANSCRIPTOMIC	PAIRED	ILLUMINA	Illumina HiSeq 2000	SRP000941	SRS348369	simple	Homo sapiens	STL001TH-01	UCSD	SRA009129
PRJNA34535	SAMN01085432	SRR651676	200	https://sra-download.ncbi.nlm.nih.gov/srapub/SRR651676	SRX190116	polyA-RNA-seq_STL001TH_r1a	RNA-Seq	cDNA	TRANSCRIPTOMIC	PAIRED	ILLUMINA	Illumina HiSeq 2000	SRP000941	SRS348369	simple	Homo sapiens	STL001TH-01	UCSD	SRA009129
PRJNA34535	SAMN01085432	SRR651677	200	https://sra-download.ncbi.nlm.nih.gov/srapub/SRR651677	SRX190116	polyA-RNA-seq_STL001TH_r1a	RNA-Seq	cDNA	TRANSCRIPTOMIC	PAIRED	ILLUMINA	Illumina HiSeq 2000	SRP000941	SRS348369	simple	Homo sapiens	STL001TH-01	UCSD	SRA009129
PRJNA34535	SAMN01085432	SRR651678	200	https://sra-download.ncbi.nlm.nih.gov/srapub/SRR651678	SRX190116	polyA-RNA-seq_STL001TH_r1a	RNA-Seq	cDNA	TRANSCRIPTOMIC	PAIRED	ILLUMINA	Illumina HiSeq 2000	SRP000941	SRS348369	simple	Homo sapiens	STL001TH-01	UCSD	SRA009129
PRJNA34535	SAMN00828739	SRR651679	200	https://sra-download.ncbi.nlm.nih.gov/srapub/SRR651679	SRX190122	polyA-RNA-seq_STL003AD_r1a	RNA-Seq	cDNA	TRANSCRIPTOMIC	PAIRED	ILLUMINA	Illumina HiSeq 2000	SRP000941	SRS300640	simple	Homo sapiens	STL003AD-01	UCSD	SRA009129
PRJNA34535	SAMN00828739	SRR651680	200	https://sra-download.ncbi.nlm.nih.gov/srapub/SRR651680	SRX190122	polyA-RNA-seq_STL003AD_r1a	RNA-Seq	cDNA	TRANSCRIPTOMIC	PAIRED	ILLUMINA	Illumina HiSeq 2000	SRP000941	SRS300640	simple	Homo sapiens	STL003AD-01	UCSD	SRA009129
PRJNA34535	SAMN00828739	SRR651681	200	https://sra-download.ncbi.nlm.nih.gov/srapub/SRR651681	SRX190122	polyA-RNA-seq_STL003AD_r1a	RNA-Seq	cDNA	TRANSCRIPTOMIC	PAIRED	ILLUMINA	Illumina HiSeq 2000	SRP000941	SRS300640	simple	Homo sapiens	STL003AD-01	UCSD	SRA009129
PRJNA34535	SAMN00828739	SRR651682	200	https://sra-download.ncbi.nlm.nih.gov/srapub/SRR651682	SRX190122	polyA-RNA-seq_STL003AD_r1a	RNA-Seq	cDNA	TRANSCRIPTOMIC	PAIRED	ILLUMINA	Illumina HiSeq 2000	SRP000941	SRS300640	simple	Homo sapiens	STL003AD-01	UCSD	SRA009129
PRJNA34535	SAMN00847533	SRR651683	200	https://sra-download.ncbi.nlm.nih.gov/srapub/SRR651683	SRX190124	polyA-RNA-seq_STL003AO_r1a	RNA-Seq	cDNA	TRANSCRIPTOMIC	PAIRED	ILLUMINA	Illumina HiSeq 2000	SRP000941	SRS306614	simple	Homo sapiens	STL003AO-01	UCSD	SRA009129
PRJNA34535	SAMN00847533	SRR651684	200	https://sra-download.ncbi.nlm.nih.gov/srapub/SRR651684	SRX190124	polyA-RNA-seq_STL003AO_r1a	RNA-Seq	cDNA	TRANSCRIPTOMIC	PAIRED	ILLUMINA	Illumina HiSeq 2000	SRP000941	SRS306614	simple	Homo sapiens	STL003AO-01	UCSD	SRA009129
PRJNA34535	SAMN00847533	SRR651685	200	https://sra-download.ncbi.nlm.nih.gov/srapub/SRR651685	SRX190124	polyA-RNA-seq_STL003AO_r1a	RNA-Seq	cDNA	TRANSCRIPTOMIC	PAIRED	ILLUMINA	Illumina HiSeq 2000	SRP000941	SRS306614	simple	Homo sapiens	STL003AO-01	UCSD	SRA009129
PRJNA34535	SAMN00847533	SRR651686	200	https://sra-download.ncbi.nlm.nih.gov/srapub/SRR651686	SRX190124	polyA-RNA-seq_STL003AO_r1a	RNA-Seq	cDNA	TRANSCRIPTOMIC	PAIRED	ILLUMINA	Illumina HiSeq 2000	SRP000941	SRS306614	simple	Homo sapiens	STL003AO-01	UCSD	SRA009129
PRJNA34535	SAMN00847535	SRR651687	200	https://sra-download.ncbi.nlm.nih.gov/srapub/SRR651687	SRX190128	polyA-RNA-seq_STL003EG_r1a	RNA-Seq	cDNA	TRANSCRIPTOMIC	PAIRED	ILLUMINA	Illumina HiSeq 2000	SRP000941	SRS306616	simple	Homo sapiens	STL003EG-01	UCSD	SRA009129
PRJNA34535	SAMN00847535	SRR651688	200	https://sra-download.ncbi.nlm.nih.gov/srapub/SRR651688	SRX190128	polyA-RNA-seq_STL003EG_r1a	RNA-Seq	cDNA	TRANSCRIPTOMIC	PAIRED	ILLUMINA	Illumina HiSeq 2000	SRP000941	SRS306616	simple	Homo sapiens	STL003EG-01	UCSD	SRA009129
PRJNA34535	SAMN00847535	SRR651689	200	https://sra-download.ncbi.nlm.nih.gov/srapub/SRR651689	SRX190128	polyA-RNA-seq_STL003EG_r1a	RNA-Seq	cDNA	TRANSCRIPTOMIC	PAIRED	ILLUMINA	Illumina HiSeq 2000	SRP000941	SRS306616	simple	Homo sapiens	STL003EG-01	UCSD	SRA009129
PRJNA34535	SAMN00847539	SRR651695	200	https://sra-download.ncbi.nlm.nih.gov/srapub/SRR651695	SRX190138	polyA-RNA-seq_STL003PA_r1a	RNA-Seq	cDNA	TRANSCRIPTOMIC	PAIRED	ILLUMINA	Illumina HiSeq 2000	SRP000941	SRS306620	simple	Homo sapiens	STL003PA-01	UCSD	SRA009129
PRJNA34535	SAMN00847539	SRR651696	200	https://sra-download.ncbi.nlm.nih.gov/srapub/SRR651696	SRX190138	polyA-RNA-seq_STL003PA_r1a	RNA-Seq	cDNA	TRANSCRIPTOMIC	PAIRED	ILLUMINA	Illumina HiSeq 2000	SRP000941	SRS306620	simple	Homo sapiens	STL003PA-01	UCSD	SRA009129
PRJNA34535	SAMN00847539	SRR651697	200	https://sra-download.ncbi.nlm.nih.gov/srapub/SRR651697	SRX190138	polyA-RNA-seq_STL003PA_r1a	RNA-Seq	cDNA	TRANSCRIPTOMIC	PAIRED	ILLUMINA	Illumina HiSeq 2000	SRP000941	SRS306620	simple	Homo sapiens	STL003PA-01	UCSD	SRA009129
PRJNA34535	SAMN00847539	SRR651698	200	https://sra-download.ncbi.nlm.nih.gov/srapub/SRR651698	SRX190138	polyA-RNA-seq_STL003PA_r1a	RNA-Seq	cDNA	TRANSCRIPTOMIC	PAIRED	ILLUMINA	Illumina HiSeq 2000	SRP000941	SRS306620	simple	Homo sapiens	STL003PA-01	UCSD	SRA009129
PRJNA34535	SAMN00847541	SRR651705	200	https://sra-download.ncbi.nlm.nih.gov/srapub/SRR651705	SRX190142	polyA-RNA-seq_STL003RA_r1a	RNA-Seq	cDNA	TRANSCRIPTOMIC	PAIRED	ILLUMINA	Illumina HiSeq 2000	SRP000941	SRS306622	simple	Homo sapiens	STL003RA-01	UCSD	SRA009129
PRJNA34535	SAMN00847541	SRR651706	200	https://sra-download.ncbi.nlm.nih.gov/srapub/SRR651706	SRX190142	polyA-RNA-seq_STL003RA_r1a	RNA-Seq	cDNA	TRANSCRIPTOMIC	PAIRED	ILLUMINA	Illumina HiSeq 2000	SRP000941	SRS306622	simple	Homo sapiens	STL003RA-01	UCSD	SRA009129
PRJNA34535	SAMN00847541	SRR651708	200	https://sra-download.ncbi.nlm.nih.gov/srapub/SRR651708	SRX190142	polyA-RNA-seq_STL003RA_r1a	RNA-Seq	cDNA	TRANSCRIPTOMIC	PAIRED	ILLUMINA	Illumina HiSeq 2000	SRP000941	SRS306622	simple	Homo sapiens	STL003RA-01	UCSD	SRA009129
PRJNA34535	SAMN01737666	SRR1054856	200	https://sra-download.ncbi.nlm.nih.gov/srapub/SRR1054856	SRX263858	polyA-RNA-seq_STL002AO_r1a	RNA-Seq	cDNA	TRANSCRIPTOMIC	PAIRED	ILLUMINA	Illumina HiSeq 2000	SRP000941	SRS366514	simple	Homo sapiens	STL002AO-01	UCSD	SRA009129
PRJNA34535	SAMN01737666	SRR1054857	200	https://sra-download.ncbi.nlm.nih.gov/srapub/SRR1054857	SRX263858	polyA-RNA-seq_STL002AO_r1a	RNA-Seq	cDNA	TRANSCRIPTOMIC	PAIRED	ILLUMINA	Illumina HiSeq 2000	SRP000941	SRS366514	simple	Homo sapiens	STL002AO-01	UCSD	SRA009129
PRJNA34535	SAMN01737666	SRR1054858	200	https://sra-download.ncbi.nlm.nih.gov/srapub/SRR1054858	SRX263858	polyA-RNA-seq_STL002AO_r1a	RNA-Seq	cDNA	TRANSCRIPTOMIC	PAIRED	ILLUMINA	Illumina HiSeq 2000	SRP000941	SRS366514	simple	Homo sapiens	STL002AO-01	UCSD	SRA009129
PRJNA34535	SAMN01737666	SRR1054859	200	https://sra-download.ncbi.nlm.nih.gov/srapub/SRR1054859	SRX263858	polyA-RNA-seq_STL002AO_r1a	RNA-Seq	cDNA	TRANSCRIPTOMIC	PAIRED	ILLUMINA	Illumina HiSeq 2000	SRP000941	SRS366514	simple	Homo sapiens	STL002AO-01	UCSD	SRA009129
PRJNA34535	SAMN01737666	SRR1220429	200	https://sra-download.ncbi.nlm.nih.gov/srapub/SRR1220429	SRX263858	polyA-RNA-seq_STL002AO_r1a	RNA-Seq	cDNA	TRANSCRIPTOMIC	PAIRED	ILLUMINA	Illumina HiSeq 2000	SRP000941	SRS366514	simple	Homo sapiens	STL002AO-01	UCSD	SRA009129
PRJNA34535	SAMN01737666	SRR1220430	200	https://sra-download.ncbi.nlm.nih.gov/srapub/SRR1220430	SRX263858	polyA-RNA-seq_STL002AO_r1a	RNA-Seq	cDNA	TRANSCRIPTOMIC	PAIRED	ILLUMINA	Illumina HiSeq 2000	SRP000941	SRS366514	simple	Homo sapiens	STL002AO-01	UCSD	SRA009129
PRJNA34535	SAMN01737666	SRR1220431	200	https://sra-download.ncbi.nlm.nih.gov/srapub/SRR1220431	SRX263858	polyA-RNA-seq_STL002AO_r1a	RNA-Seq	cDNA	TRANSCRIPTOMIC	PAIRED	ILLUMINA	Illumina HiSeq 2000	SRP000941	SRS366514	simple	Homo sapiens	STL002AO-01	UCSD	SRA009129
PRJNA34535	SAMN01737666	SRR1220432	200	https://sra-download.ncbi.nlm.nih.gov/srapub/SRR1220432	SRX263858	polyA-RNA-seq_STL002AO_r1a	RNA-Seq	cDNA	TRANSCRIPTOMIC	PAIRED	ILLUMINA	Illumina HiSeq 2000	SRP000941	SRS366514	simple	Homo sapiens	STL002AO-01	UCSD	SRA009129
PRJNA34535	SAMN01737666	SRR1220433	200	https://sra-download.ncbi.nlm.nih.gov/srapub/SRR1220433	SRX263858	polyA-RNA-seq_STL002AO_r1a	RNA-Seq	cDNA	TRANSCRIPTOMIC	PAIRED	ILLUMINA	Illumina HiSeq 2000	SRP000941	SRS366514	simple	Homo sapiens	STL002AO-01	UCSD	SRA009129
PRJNA34535	SAMN01737666	SRR1220434	200	https://sra-download.ncbi.nlm.nih.gov/srapub/SRR1220434	SRX263858	polyA-RNA-seq_STL002AO_r1a	RNA-Seq	cDNA	TRANSCRIPTOMIC	PAIRED	ILLUMINA	Illumina HiSeq 2000	SRP000941	SRS366514	simple	Homo sapiens	STL002AO-01	UCSD	SRA009129
PRJNA34535	SAMN01737666	SRR1220435	200	https://sra-download.ncbi.nlm.nih.gov/srapub/SRR1220435	SRX263858	polyA-RNA-seq_STL002AO_r1a	RNA-Seq	cDNA	TRANSCRIPTOMIC	PAIRED	ILLUMINA	Illumina HiSeq 2000	SRP000941	SRS366514	simple	Homo sapiens	STL002AO-01	UCSD	SRA009129
PRJNA34535	SAMN01737666	SRR1220436	200	https://sra-download.ncbi.nlm.nih.gov/srapub/SRR1220436	SRX263858	polyA-RNA-seq_STL002AO_r1a	RNA-Seq	cDNA	TRANSCRIPTOMIC	PAIRED	ILLUMINA	Illumina HiSeq 2000	SRP000941	SRS366514	simple	Homo sapiens	STL002AO-01	UCSD	SRA009129
PRJNA34535	SAMN00855410	SRR486239	202	https://sra-download.ncbi.nlm.nih.gov/srapub/SRR486239	SRX142109	polyA-RNA-seq_h1-msc_r1a	RNA-Seq	cDNA	TRANSCRIPTOMIC	PAIRED	ILLUMINA	Illumina HiSeq 2000	SRP000941	SRS309361	simple	Homo sapiens	H1-MSC_RNA_r1	UCSD	SRA009129
PRJNA34535	SAMN00855411	SRR486240	202	https://sra-download.ncbi.nlm.nih.gov/srapub/SRR486240	SRX142110	polyA-RNA-seq_h1-msc_r2a	RNA-Seq	cDNA	TRANSCRIPTOMIC	PAIRED	ILLUMINA	Illumina HiSeq 2000	SRP000941	SRS309362	simple	Homo sapiens	H1-MSC_RNA_r2	UCSD	SRA009129
PRJNA34535	SAMN00855414	SRR486241	202	https://sra-download.ncbi.nlm.nih.gov/srapub/SRR486241	SRX142113	polyA-RNA-seq_h1-npc_r1a	RNA-Seq	cDNA	TRANSCRIPTOMIC	PAIRED	ILLUMINA	Illumina HiSeq 2000	SRP000941	SRS309365	simple	Homo sapiens	H1-NPC_RNA_r1	UCSD	SRA009129
PRJNA34535	SAMN00855415	SRR486242	202	https://sra-download.ncbi.nlm.nih.gov/srapub/SRR486242	SRX142114	polyA-RNA-seq_h1-npc_r2a	RNA-Seq	cDNA	TRANSCRIPTOMIC	PAIRED	ILLUMINA	Illumina HiSeq 2000	SRP000941	SRS309366	simple	Homo sapiens	H1-NPC_RNA_r2	UCSD	SRA009129
PRJNA34535	SAMN00855412	SRR488136	202	https://sra-download.ncbi.nlm.nih.gov/srapub/SRR488136	SRX142111	polyA-RNA-seq_h1-mesendoderm_r1a	RNA-Seq	cDNA	TRANSCRIPTOMIC	PAIRED	ILLUMINA	Illumina HiSeq 2000	SRP000941	SRS309363	simple	Homo sapiens	H1-Mesendoderm_RNA_r1	UCSD	SRA009129
PRJNA34535	SAMN00855413	SRR488137	202	https://sra-download.ncbi.nlm.nih.gov/srapub/SRR488137	SRX142112	polyA-RNA-seq_h1-mesendoderm_r2a	RNA-Seq	cDNA	TRANSCRIPTOMIC	PAIRED	ILLUMINA	Illumina HiSeq 2000	SRP000941	SRS309364	simple	Homo sapiens	H1-Mesendoderm_RNA_r2	UCSD	SRA009129
PRJNA34535	SAMN00855416	SRR488684	202	https://sra-download.ncbi.nlm.nih.gov/srapub/SRR488684	SRX142115	polyA-RNA-seq_h1_r1a	RNA-Seq	cDNA	TRANSCRIPTOMIC	PAIRED	ILLUMINA	Illumina HiSeq 2000	SRP000941	SRS309367	simple	Homo sapiens	H1_RNA_r1	UCSD	SRA009129
PRJNA34535	SAMN00855417	SRR488685	202	https://sra-download.ncbi.nlm.nih.gov/srapub/SRR488685	SRX142116	polyA-RNA-seq_h1_r2a	RNA-Seq	cDNA	TRANSCRIPTOMIC	PAIRED	ILLUMINA	Illumina HiSeq 2000	SRP000941	SRS309368	simple	Homo sapiens	H1_RNA_r2	UCSD	SRA009129
PRJNA34535	SAMN00849926	SRR577579	200	https://sra-download.ncbi.nlm.nih.gov/srapub/SRR577579	SRX190118	polyA-RNA-seq_STL002LG_r1a	RNA-Seq	cDNA	TRANSCRIPTOMIC	PAIRED	ILLUMINA	Illumina HiSeq 2000	SRP000941	SRS308396	simple	Homo sapiens	STL002LG-01	UCSD	SRA009129
PRJNA34535	SAMN00849926	SRR577580	200	https://sra-download.ncbi.nlm.nih.gov/srapub/SRR577580	SRX190118	polyA-RNA-seq_STL002LG_r1a	RNA-Seq	cDNA	TRANSCRIPTOMIC	PAIRED	ILLUMINA	Illumina HiSeq 2000	SRP000941	SRS308396	simple	Homo sapiens	STL002LG-01	UCSD	SRA009129
PRJNA34535	SAMN00849926	SRR577581	200	https://sra-download.ncbi.nlm.nih.gov/srapub/SRR577581	SRX190118	polyA-RNA-seq_STL002LG_r1a	RNA-Seq	cDNA	TRANSCRIPTOMIC	PAIRED	ILLUMINA	Illumina HiSeq 2000	SRP000941	SRS308396	simple	Homo sapiens	STL002LG-01	UCSD	SRA009129
PRJNA34535	SAMN00849926	SRR577582	200	https://sra-download.ncbi.nlm.nih.gov/srapub/SRR577582	SRX190118	polyA-RNA-seq_STL002LG_r1a	RNA-Seq	cDNA	TRANSCRIPTOMIC	PAIRED	ILLUMINA	Illumina HiSeq 2000	SRP000941	SRS308396	simple	Homo sapiens	STL002LG-01	UCSD	SRA009129
PRJNA34535	SAMN00849927	SRR577583	200	https://sra-download.ncbi.nlm.nih.gov/srapub/SRR577583	SRX190132	polyA-RNA-seq_STL003GA_r1a	RNA-Seq	cDNA	TRANSCRIPTOMIC	PAIRED	ILLUMINA	Illumina HiSeq 2000	SRP000941	SRS308397	simple	Homo sapiens	STL003GA-01	UCSD	SRA009129
PRJNA34535	SAMN00849927	SRR577584	200	https://sra-download.ncbi.nlm.nih.gov/srapub/SRR577584	SRX190132	polyA-RNA-seq_STL003GA_r1a	RNA-Seq	cDNA	TRANSCRIPTOMIC	PAIRED	ILLUMINA	Illumina HiSeq 2000	SRP000941	SRS308397	simple	Homo sapiens	STL003GA-01	UCSD	SRA009129
PRJNA34535	SAMN00849927	SRR577585	200	https://sra-download.ncbi.nlm.nih.gov/srapub/SRR577585	SRX190132	polyA-RNA-seq_STL003GA_r1a	RNA-Seq	cDNA	TRANSCRIPTOMIC	PAIRED	ILLUMINA	Illumina HiSeq 2000	SRP000941	SRS308397	simple	Homo sapiens	STL003GA-01	UCSD	SRA009129
PRJNA34535	SAMN00849927	SRR577586	200	https://sra-download.ncbi.nlm.nih.gov/srapub/SRR577586	SRX190132	polyA-RNA-seq_STL003GA_r1a	RNA-Seq	cDNA	TRANSCRIPTOMIC	PAIRED	ILLUMINA	Illumina HiSeq 2000	SRP000941	SRS308397	simple	Homo sapiens	STL003GA-01	UCSD	SRA009129
PRJNA34535	SAMN00847538	SRR577587	200	https://sra-download.ncbi.nlm.nih.gov/srapub/SRR577587	SRX190136	polyA-RNA-seq_STL003LV_r1a	RNA-Seq	cDNA	TRANSCRIPTOMIC	PAIRED	ILLUMINA	Illumina HiSeq 2000	SRP000941	SRS306619	simple	Homo sapiens	STL003LV-01	UCSD	SRA009129
PRJNA34535	SAMN00847538	SRR577588	200	https://sra-download.ncbi.nlm.nih.gov/srapub/SRR577588	SRX190136	polyA-RNA-seq_STL003LV_r1a	RNA-Seq	cDNA	TRANSCRIPTOMIC	PAIRED	ILLUMINA	Illumina HiSeq 2000	SRP000941	SRS306619	simple	Homo sapiens	STL003LV-01	UCSD	SRA009129
PRJNA34535	SAMN00847538	SRR577589	200	https://sra-download.ncbi.nlm.nih.gov/srapub/SRR577589	SRX190136	polyA-RNA-seq_STL003LV_r1a	RNA-Seq	cDNA	TRANSCRIPTOMIC	PAIRED	ILLUMINA	Illumina HiSeq 2000	SRP000941	SRS306619	simple	Homo sapiens	STL003LV-01	UCSD	SRA009129
PRJNA34535	SAMN00847538	SRR577590	200	https://sra-download.ncbi.nlm.nih.gov/srapub/SRR577590	SRX190136	polyA-RNA-seq_STL003LV_r1a	RNA-Seq	cDNA	TRANSCRIPTOMIC	PAIRED	ILLUMINA	Illumina HiSeq 2000	SRP000941	SRS306619	simple	Homo sapiens	STL003LV-01	UCSD	SRA009129
PRJNA34535	SAMN00849928	SRR577591	200	https://sra-download.ncbi.nlm.nih.gov/srapub/SRR577591	SRX190144	polyA-RNA-seq_STL003RV_r1a	RNA-Seq	cDNA	TRANSCRIPTOMIC	PAIRED	ILLUMINA	Illumina HiSeq 2000	SRP000941	SRS308398	simple	Homo sapiens	STL003RV-01	UCSD	SRA009129
PRJNA34535	SAMN00849928	SRR577592	200	https://sra-download.ncbi.nlm.nih.gov/srapub/SRR577592	SRX190144	polyA-RNA-seq_STL003RV_r1a	RNA-Seq	cDNA	TRANSCRIPTOMIC	PAIRED	ILLUMINA	Illumina HiSeq 2000	SRP000941	SRS308398	simple	Homo sapiens	STL003RV-01	UCSD	SRA009129
PRJNA34535	SAMN00849928	SRR577593	200	https://sra-download.ncbi.nlm.nih.gov/srapub/SRR577593	SRX190144	polyA-RNA-seq_STL003RV_r1a	RNA-Seq	cDNA	TRANSCRIPTOMIC	PAIRED	ILLUMINA	Illumina HiSeq 2000	SRP000941	SRS308398	simple	Homo sapiens	STL003RV-01	UCSD	SRA009129
PRJNA34535	SAMN00849928	SRR577594	200	https://sra-download.ncbi.nlm.nih.gov/srapub/SRR577594	SRX190144	polyA-RNA-seq_STL003RV_r1a	RNA-Seq	cDNA	TRANSCRIPTOMIC	PAIRED	ILLUMINA	Illumina HiSeq 2000	SRP000941	SRS308398	simple	Homo sapiens	STL003RV-01	UCSD	SRA009129
PRJNA34535	SAMN00847543	SRR577595	200	https://sra-download.ncbi.nlm.nih.gov/srapub/SRR577595	SRX190146	polyA-RNA-seq_STL003SG_r1a	RNA-Seq	cDNA	TRANSCRIPTOMIC	PAIRED	ILLUMINA	Illumina HiSeq 2000	SRP000941	SRS306624	simple	Homo sapiens	STL003SG-01	UCSD	SRA009129
PRJNA34535	SAMN00847543	SRR577596	200	https://sra-download.ncbi.nlm.nih.gov/srapub/SRR577596	SRX190146	polyA-RNA-seq_STL003SG_r1a	RNA-Seq	cDNA	TRANSCRIPTOMIC	PAIRED	ILLUMINA	Illumina HiSeq 2000	SRP000941	SRS306624	simple	Homo sapiens	STL003SG-01	UCSD	SRA009129
PRJNA34535	SAMN00847543	SRR577597	200	https://sra-download.ncbi.nlm.nih.gov/srapub/SRR577597	SRX190146	polyA-RNA-seq_STL003SG_r1a	RNA-Seq	cDNA	TRANSCRIPTOMIC	PAIRED	ILLUMINA	Illumina HiSeq 2000	SRP000941	SRS306624	simple	Homo sapiens	STL003SG-01	UCSD	SRA009129
PRJNA34535	SAMN00847543	SRR577598	200	https://sra-download.ncbi.nlm.nih.gov/srapub/SRR577598	SRX190146	polyA-RNA-seq_STL003SG_r1a	RNA-Seq	cDNA	TRANSCRIPTOMIC	PAIRED	ILLUMINA	Illumina HiSeq 2000	SRP000941	SRS306624	simple	Homo sapiens	STL003SG-01	UCSD	SRA009129
PRJNA34535	SAMN00847544	SRR577599	200	https://sra-download.ncbi.nlm.nih.gov/srapub/SRR577599	SRX190148	polyA-RNA-seq_STL003SX_r1a	RNA-Seq	cDNA	TRANSCRIPTOMIC	PAIRED	ILLUMINA	Illumina HiSeq 2000	SRP000941	SRS306625	simple	Homo sapiens	STL003SX-01	UCSD	SRA009129
PRJNA34535	SAMN00847544	SRR577600	200	https://sra-download.ncbi.nlm.nih.gov/srapub/SRR577600	SRX190148	polyA-RNA-seq_STL003SX_r1a	RNA-Seq	cDNA	TRANSCRIPTOMIC	PAIRED	ILLUMINA	Illumina HiSeq 2000	SRP000941	SRS306625	simple	Homo sapiens	STL003SX-01	UCSD	SRA009129
PRJNA34535	SAMN00847544	SRR577601	200	https://sra-download.ncbi.nlm.nih.gov/srapub/SRR577601	SRX190148	polyA-RNA-seq_STL003SX_r1a	RNA-Seq	cDNA	TRANSCRIPTOMIC	PAIRED	ILLUMINA	Illumina HiSeq 2000	SRP000941	SRS306625	simple	Homo sapiens	STL003SX-01	UCSD	SRA009129
PRJNA34535	SAMN00847544	SRR577602	200	https://sra-download.ncbi.nlm.nih.gov/srapub/SRR577602	SRX190148	polyA-RNA-seq_STL003SX_r1a	RNA-Seq	cDNA	TRANSCRIPTOMIC	PAIRED	ILLUMINA	Illumina HiSeq 2000	SRP000941	SRS306625	simple	Homo sapiens	STL003SX-01	UCSD	SRA009129
PRJNA34535	SAMN00847532	SRR578627	200	https://sra-download.ncbi.nlm.nih.gov/srapub/SRR578627	SRX190110	polyA-RNA-seq_STL001LV_r1a	RNA-Seq	cDNA	TRANSCRIPTOMIC	PAIRED	ILLUMINA	Illumina HiSeq 2000	SRP000941	SRS306613	simple	Homo sapiens	STL001LV-01	UCSD	SRA009129
PRJNA34535	SAMN00847532	SRR578628	200	https://sra-download.ncbi.nlm.nih.gov/srapub/SRR578628	SRX190110	polyA-RNA-seq_STL001LV_r1a	RNA-Seq	cDNA	TRANSCRIPTOMIC	PAIRED	ILLUMINA	Illumina HiSeq 2000	SRP000941	SRS306613	simple	Homo sapiens	STL001LV-01	UCSD	SRA009129
PRJNA34535	SAMN00847532	SRR578629	200	https://sra-download.ncbi.nlm.nih.gov/srapub/SRR578629	SRX190110	polyA-RNA-seq_STL001LV_r1a	RNA-Seq	cDNA	TRANSCRIPTOMIC	PAIRED	ILLUMINA	Illumina HiSeq 2000	SRP000941	SRS306613	simple	Homo sapiens	STL001LV-01	UCSD	SRA009129
PRJNA34535	SAMN00847532	SRR578630	200	https://sra-download.ncbi.nlm.nih.gov/srapub/SRR578630	SRX190110	polyA-RNA-seq_STL001LV_r1a	RNA-Seq	cDNA	TRANSCRIPTOMIC	PAIRED	ILLUMINA	Illumina HiSeq 2000	SRP000941	SRS306613	simple	Homo sapiens	STL001LV-01	UCSD	SRA009129
PRJNA34535	SAMN01085433	SRR578639	200	https://sra-download.ncbi.nlm.nih.gov/srapub/SRR578639	SRX190120	polyA-RNA-seq_STL002OV_r1a	RNA-Seq	cDNA	TRANSCRIPTOMIC	PAIRED	ILLUMINA	Illumina HiSeq 2000	SRP000941	SRS348370	simple	Homo sapiens	STL002OV-01	UCSD	SRA009129
PRJNA34535	SAMN01085433	SRR578640	200	https://sra-download.ncbi.nlm.nih.gov/srapub/SRR578640	SRX190120	polyA-RNA-seq_STL002OV_r1a	RNA-Seq	cDNA	TRANSCRIPTOMIC	PAIRED	ILLUMINA	Illumina HiSeq 2000	SRP000941	SRS348370	simple	Homo sapiens	STL002OV-01	UCSD	SRA009129
PRJNA34535	SAMN01085433	SRR578641	200	https://sra-download.ncbi.nlm.nih.gov/srapub/SRR578641	SRX190120	polyA-RNA-seq_STL002OV_r1a	RNA-Seq	cDNA	TRANSCRIPTOMIC	PAIRED	ILLUMINA	Illumina HiSeq 2000	SRP000941	SRS348370	simple	Homo sapiens	STL002OV-01	UCSD	SRA009129
PRJNA34535	SAMN01085433	SRR578642	200	https://sra-download.ncbi.nlm.nih.gov/srapub/SRR578642	SRX190120	polyA-RNA-seq_STL002OV_r1a	RNA-Seq	cDNA	TRANSCRIPTOMIC	PAIRED	ILLUMINA	Illumina HiSeq 2000	SRP000941	SRS348370	simple	Homo sapiens	STL002OV-01	UCSD	SRA009129
PRJNA34535	SAMN00847532	SRR651692	200	https://sra-download.ncbi.nlm.nih.gov/srapub/SRR651692	SRX190110	polyA-RNA-seq_STL001LV_r1a	RNA-Seq	cDNA	TRANSCRIPTOMIC	PAIRED	ILLUMINA	Illumina HiSeq 2000	SRP000941	SRS306613	simple	Homo sapiens	STL001LV-01	UCSD	SRA009129
PRJNA34535	SAMN00847532	SRR651694	200	https://sra-download.ncbi.nlm.nih.gov/srapub/SRR651694	SRX190110	polyA-RNA-seq_STL001LV_r1a	RNA-Seq	cDNA	TRANSCRIPTOMIC	PAIRED	ILLUMINA	Illumina HiSeq 2000	SRP000941	SRS306613	simple	Homo sapiens	STL001LV-01	UCSD	SRA009129
PRJNA34535	SAMN00254291	SRR980449	36	https://sra-download.ncbi.nlm.nih.gov/srapub/SRR980449	SRX343522	lib-RNA.RS18161	RNA-Seq	cDNA	TRANSCRIPTOMIC	PAIRED	ILLUMINA	Illumina HiSeq 2000	SRP001371	SRS183546	simple	Homo sapiens	fSpleen.H-23399d112	NREMC	SRA010036
PRJNA34535	SAMN00696718	SRR980451	36	https://sra-download.ncbi.nlm.nih.gov/srapub/SRR980451	SRX343524	lib-RNA.RS18163	RNA-Seq	cDNA	TRANSCRIPTOMIC	PAIRED	ILLUMINA	Illumina HiSeq 2000	SRP001371	SRS255691	simple	Homo sapiens	fStomach.H-23758d107	NREMC	SRA010036
PRJNA34535	SAMN02340054	SRR980453	36	https://sra-download.ncbi.nlm.nih.gov/srapub/SRR980453	SRX343526	lib-RNA.RS18165	RNA-Seq	cDNA	TRANSCRIPTOMIC	PAIRED	ILLUMINA	Illumina HiSeq 2000	SRP001371	SRS475185	simple	Homo sapiens	fThymus.H-23833d115	NREMC	SRA010036
PRJNA34535	SAMN00254298	SRR980454	36	https://sra-download.ncbi.nlm.nih.gov/srapub/SRR980454	SRX343527	lib-RNA.RS18243	RNA-Seq	cDNA	TRANSCRIPTOMIC	PAIRED	ILLUMINA	Illumina HiSeq 2000	SRP001371	SRS183553	simple	Homo sapiens	fThymus.H-23964d98	NREMC	SRA010036
PRJNA34535	SAMN00739217	SRR980460	36	https://sra-download.ncbi.nlm.nih.gov/srapub/SRR980460	SRX343532	lib-RNA.RS18815	RNA-Seq	cDNA	TRANSCRIPTOMIC	PAIRED	ILLUMINA	Illumina HiSeq 2000	SRP001371	SRS267045	simple	Homo sapiens	fStomach.H-24078d127	NREMC	SRA010036
PRJNA34535	SAMN00739219	SRR980461	36	https://sra-download.ncbi.nlm.nih.gov/srapub/SRR980461	SRX343533	lib-RNA.RS18816	RNA-Seq	cDNA	TRANSCRIPTOMIC	PAIRED	ILLUMINA	Illumina HiSeq 2000	SRP001371	SRS267047	simple	Homo sapiens	fThymus.H-24078d127	NREMC	SRA010036
PRJNA34535	SAMN00739218	SRR980462	36	https://sra-download.ncbi.nlm.nih.gov/srapub/SRR980462	SRX343534	lib-RNA.RS19419	RNA-Seq	cDNA	TRANSCRIPTOMIC	PAIRED	ILLUMINA	Illumina HiSeq 2000	SRP001371	SRS267046	simple	Homo sapiens	fStomach.H-24125d101	NREMC	SRA010036
PRJNA34535	SAMN00791547	SRR980465	36	https://sra-download.ncbi.nlm.nih.gov/srapub/SRR980465	SRX343535	lib-RNA.RS20016	RNA-Seq	cDNA	TRANSCRIPTOMIC	PAIRED	ILLUMINA	Illumina HiSeq 2000	SRP001371	SRS294662	simple	Homo sapiens	fThymus.H-24259d97	NREMC	SRA010036
PRJNA34535	SAMN00791547	SRR980466	36	https://sra-download.ncbi.nlm.nih.gov/srapub/SRR980466	SRX343535	lib-RNA.RS20016	RNA-Seq	cDNA	TRANSCRIPTOMIC	PAIRED	ILLUMINA	Illumina HiSeq 2000	SRP001371	SRS294662	simple	Homo sapiens	fThymus.H-24259d97	NREMC	SRA010036
PRJNA34535	SAMN00254253	SRR980468	152	https://sra-download.ncbi.nlm.nih.gov/srapub/SRR980468	SRX343508	lib-RNA.RS23747	RNA-Seq	cDNA	TRANSCRIPTOMIC	PAIRED	ILLUMINA	Illumina HiSeq 2000	SRP001371	SRS183508	simple	Homo sapiens	CD3.RO_01736	NREMC	SRA010036
PRJNA34535	SAMN00254253	SRR980469	152	https://sra-download.ncbi.nlm.nih.gov/srapub/SRR980469	SRX343508	lib-RNA.RS23747	RNA-Seq	cDNA	TRANSCRIPTOMIC	PAIRED	ILLUMINA	Illumina HiSeq 2000	SRP001371	SRS183508	simple	Homo sapiens	CD3.RO_01736	NREMC	SRA010036
PRJNA34535	SAMN00254245	SRR980470	152	https://sra-download.ncbi.nlm.nih.gov/srapub/SRR980470	SRX343509	lib-RNA.RS23748	RNA-Seq	cDNA	TRANSCRIPTOMIC	PAIRED	ILLUMINA	Illumina HiSeq 2000	SRP001371	SRS183500	simple	Homo sapiens	CD14.RO_01736	NREMC	SRA010036
PRJNA34535	SAMN00254248	SRR980471	152	https://sra-download.ncbi.nlm.nih.gov/srapub/SRR980471	SRX343510	lib-RNA.RS23749	RNA-Seq	cDNA	TRANSCRIPTOMIC	PAIRED	ILLUMINA	Illumina HiSeq 2000	SRP001371	SRS183503	simple	Homo sapiens	CD19.RO_01736	NREMC	SRA010036
PRJNA34535	SAMN00254257	SRR980472	152	https://sra-download.ncbi.nlm.nih.gov/srapub/SRR980472	SRX343511	lib-RNA.RS23750	RNA-Seq	cDNA	TRANSCRIPTOMIC	PAIRED	ILLUMINA	Illumina HiSeq 2000	SRP001371	SRS183512	simple	Homo sapiens	CD56.RO_01736	NREMC	SRA010036
PRJNA34535	SAMN00791538	SRR980475	152	https://sra-download.ncbi.nlm.nih.gov/srapub/SRR980475	SRX343513	lib-RNA.RS23752	RNA-Seq	cDNA	TRANSCRIPTOMIC	PAIRED	ILLUMINA	Illumina HiSeq 2000	SRP001371	SRS294653	simple	Homo sapiens	fMuscle_Leg.H-24409d113	NREMC	SRA010036
PRJNA34535	SAMN00791538	SRR980476	152	https://sra-download.ncbi.nlm.nih.gov/srapub/SRR980476	SRX343513	lib-RNA.RS23752	RNA-Seq	cDNA	TRANSCRIPTOMIC	PAIRED	ILLUMINA	Illumina HiSeq 2000	SRP001371	SRS294653	simple	Homo sapiens	fMuscle_Leg.H-24409d113	NREMC	SRA010036
PRJNA34535	SAMN00791541	SRR980480	152	https://sra-download.ncbi.nlm.nih.gov/srapub/SRR980480	SRX343515	lib-RNA.RS23754	RNA-Seq	cDNA	TRANSCRIPTOMIC	PAIRED	ILLUMINA	Illumina HiSeq 2000	SRP001371	SRS294656	simple	Homo sapiens	fPlacenta.H-24409d113	NREMC	SRA010036
PRJNA34535	SAMN00791541	SRR980481	152	https://sra-download.ncbi.nlm.nih.gov/srapub/SRR980481	SRX343515	lib-RNA.RS23754	RNA-Seq	cDNA	TRANSCRIPTOMIC	PAIRED	ILLUMINA	Illumina HiSeq 2000	SRP001371	SRS294656	simple	Homo sapiens	fPlacenta.H-24409d113	NREMC	SRA010036
PRJNA34535	SAMN00113443	SRR980484	152	https://sra-download.ncbi.nlm.nih.gov/srapub/SRR980484	SRX343518	lib-RNA.RS23756	RNA-Seq	cDNA	TRANSCRIPTOMIC	PAIRED	ILLUMINA	Illumina HiSeq 2000	SRP001371	SRS114976	simple	Homo sapiens	fAdrenal.H-22662d96	NREMC	SRA010036
PRJNA34535	SAMN00254268	SRR643751	36	https://sra-download.ncbi.nlm.nih.gov/srapub/SRR643751	SRX214023	lib-RNA.RS18152	RNA-Seq	cDNA	TRANSCRIPTOMIC	SINGLE	ILLUMINA	Illumina HiSeq 2000	SRP001371	SRS183523	simple	Homo sapiens	fKidney.H-23855d85	NREMC	SRA010036
PRJNA34535	SAMN00254274	SRR643752	36	https://sra-download.ncbi.nlm.nih.gov/srapub/SRR643752	SRX214024	lib-RNA.RS18153	RNA-Seq	cDNA	TRANSCRIPTOMIC	SINGLE	ILLUMINA	Illumina HiSeq 2000	SRP001371	SRS183529	simple	Homo sapiens	fKidney_renal_cortex_Left.H-23871d105	NREMC	SRA010036
PRJNA34535	SAMN00254278	SRR643753	36	https://sra-download.ncbi.nlm.nih.gov/srapub/SRR643753	SRX214025	lib-RNA.RS18154	RNA-Seq	cDNA	TRANSCRIPTOMIC	SINGLE	ILLUMINA	Illumina HiSeq 2000	SRP001371	SRS183533	simple	Homo sapiens	fKidney_renal_pelvis_Left.H-23871d105	NREMC	SRA010036
PRJNA34535	SAMN00254273	SRR643754	36	https://sra-download.ncbi.nlm.nih.gov/srapub/SRR643754	SRX214026	lib-RNA.RS18155	RNA-Seq	cDNA	TRANSCRIPTOMIC	SINGLE	ILLUMINA	Illumina HiSeq 2000	SRP001371	SRS183528	simple	Homo sapiens	fKidney_renal_cortex.H-23941d120	NREMC	SRA010036
PRJNA34535	SAMN00696685	SRR643755	36	https://sra-download.ncbi.nlm.nih.gov/srapub/SRR643755	SRX214027	lib-RNA.RS18762	RNA-Seq	cDNA	TRANSCRIPTOMIC	SINGLE	ILLUMINA	Illumina HiSeq 2000	SRP001371	SRS255658	simple	Homo sapiens	fIntestine_Large.H-23808d115	NREMC	SRA010036
PRJNA34535	SAMN00254266	SRR643756	36	https://sra-download.ncbi.nlm.nih.gov/srapub/SRR643756	SRX214028	lib-RNA.RS18763	RNA-Seq	cDNA	TRANSCRIPTOMIC	SINGLE	ILLUMINA	Illumina HiSeq 2000	SRP001371	SRS183521	simple	Homo sapiens	fIntestine_Small.H-23808d115	NREMC	SRA010036
PRJNA34535	SAMN00696688	SRR643757	36	https://sra-download.ncbi.nlm.nih.gov/srapub/SRR643757	SRX214029	lib-RNA.RS18764	RNA-Seq	cDNA	TRANSCRIPTOMIC	SINGLE	ILLUMINA	Illumina HiSeq 2000	SRP001371	SRS255661	simple	Homo sapiens	fIntestine_Large.H-23914d91	NREMC	SRA010036
PRJNA34535	SAMN00696695	SRR643758	36	https://sra-download.ncbi.nlm.nih.gov/srapub/SRR643758	SRX214030	lib-RNA.RS18765	RNA-Seq	cDNA	TRANSCRIPTOMIC	SINGLE	ILLUMINA	Illumina HiSeq 2000	SRP001371	SRS255668	simple	Homo sapiens	fIntestine_Small.H-23941d120	NREMC	SRA010036
PRJNA34535	SAMN00696689	SRR643759	36	https://sra-download.ncbi.nlm.nih.gov/srapub/SRR643759	SRX214031	lib-RNA.RS18766	RNA-Seq	cDNA	TRANSCRIPTOMIC	SINGLE	ILLUMINA	Illumina HiSeq 2000	SRP001371	SRS255662	simple	Homo sapiens	fIntestine_Large.H-23964d98	NREMC	SRA010036
PRJNA34535	SAMN01881999	SRR643760	36	https://sra-download.ncbi.nlm.nih.gov/srapub/SRR643760	SRX214032	lib-RNA.RS18767	RNA-Seq	cDNA	TRANSCRIPTOMIC	SINGLE	ILLUMINA	Illumina HiSeq 2000	SRP001371	SRS383010	simple	Homo sapiens	fIntestine_Small.H-23964d98	NREMC	SRA010036
PRJNA34535	SAMN00696690	SRR643761	36	https://sra-download.ncbi.nlm.nih.gov/srapub/SRR643761	SRX214033	lib-RNA.RS18768	RNA-Seq	cDNA	TRANSCRIPTOMIC	SINGLE	ILLUMINA	Illumina HiSeq 2000	SRP001371	SRS255663	simple	Homo sapiens	fIntestine_Large.H-24005d105	NREMC	SRA010036
PRJNA34535	SAMN01882001	SRR643762	36	https://sra-download.ncbi.nlm.nih.gov/srapub/SRR643762	SRX214034	lib-RNA.RS18774	RNA-Seq	cDNA	TRANSCRIPTOMIC	SINGLE	ILLUMINA	Illumina HiSeq 2000	SRP001371	SRS383012	simple	Homo sapiens	fKidney.H-23887d108	NREMC	SRA010036
PRJNA34535	SAMN00696698	SRR643763	36	https://sra-download.ncbi.nlm.nih.gov/srapub/SRR643763	SRX214035	lib-RNA.RS18775	RNA-Seq	cDNA	TRANSCRIPTOMIC	SINGLE	ILLUMINA	Illumina HiSeq 2000	SRP001371	SRS255671	simple	Homo sapiens	fKidney_renal_pelvis.H-23914d91	NREMC	SRA010036
PRJNA34535	SAMN00739175	SRR643765	36	https://sra-download.ncbi.nlm.nih.gov/srapub/SRR643765	SRX214037	lib-RNA.RS19027	RNA-Seq	cDNA	TRANSCRIPTOMIC	SINGLE	ILLUMINA	Illumina HiSeq 2000	SRP001371	SRS267003	simple	Homo sapiens	fKidney_Left.H-24089d96	NREMC	SRA010036
PRJNA34535	SAMN00696699	SRR643767	36	https://sra-download.ncbi.nlm.nih.gov/srapub/SRR643767	SRX214038	lib-RNA.RS19410	RNA-Seq	cDNA	TRANSCRIPTOMIC	SINGLE	ILLUMINA	Illumina HiSeq 2000	SRP001371	SRS255672	simple	Homo sapiens	fKidney_renal_pelvis.H-24005d105	NREMC	SRA010036
PRJNA34535	SAMN00204020	SRR644512	152	https://sra-download.ncbi.nlm.nih.gov/srapub/SRR644512	SRX214322	lib-RNA.RS19107	RNA-Seq	cDNA	TRANSCRIPTOMIC	PAIRED	ILLUMINA	Illumina HiSeq 2000	SRP001371	SRS165634	simple	Homo sapiens	CD8.RO_01721	NREMC	SRA010036
PRJNA34535	SAMN00254256	SRR644513	152	https://sra-download.ncbi.nlm.nih.gov/srapub/SRR644513	SRX214323	lib-RNA.RS19124	RNA-Seq	cDNA	TRANSCRIPTOMIC	PAIRED	ILLUMINA	Illumina HiSeq 2000	SRP001371	SRS183511	simple	Homo sapiens	CD4.RO_01736	NREMC	SRA010036
PRJNA34535	SAMN00254259	SRR644514	152	https://sra-download.ncbi.nlm.nih.gov/srapub/SRR644514	SRX214324	lib-RNA.RS19125	RNA-Seq	cDNA	TRANSCRIPTOMIC	PAIRED	ILLUMINA	Illumina HiSeq 2000	SRP001371	SRS183514	simple	Homo sapiens	CD8.RO_01736	NREMC	SRA010036
PRJNA34535	SAMN00254281	SRR786753	36	https://sra-download.ncbi.nlm.nih.gov/srapub/SRR786753	SRX252262	lib-RNA.RS18157	RNA-Seq	cDNA	TRANSCRIPTOMIC	PAIRED	ILLUMINA	Illumina HiSeq 2000	SRP001371	SRS183536	simple	Homo sapiens	fLung_Left.H-23887d108	NREMC	SRA010036
PRJNA34535	SAMN00254282	SRR786754	36	https://sra-download.ncbi.nlm.nih.gov/srapub/SRR786754	SRX252263	lib-RNA.RS18158	RNA-Seq	cDNA	TRANSCRIPTOMIC	PAIRED	ILLUMINA	Illumina HiSeq 2000	SRP001371	SRS183537	simple	Homo sapiens	fLung_Left.H-23914d91	NREMC	SRA010036
PRJNA34535	SAMN00254283	SRR786756	36	https://sra-download.ncbi.nlm.nih.gov/srapub/SRR786756	SRX252265	lib-RNA.RS18216	RNA-Seq	cDNA	TRANSCRIPTOMIC	PAIRED	ILLUMINA	Illumina HiSeq 2000	SRP001371	SRS183538	simple	Homo sapiens	fLung_Left.H-23964d98	NREMC	SRA010036
PRJNA34535	SAMN00696705	SRR786761	36	https://sra-download.ncbi.nlm.nih.gov/srapub/SRR786761	SRX252270	lib-RNA.RS18770	RNA-Seq	cDNA	TRANSCRIPTOMIC	PAIRED	ILLUMINA	Illumina HiSeq 2000	SRP001371	SRS255678	simple	Homo sapiens	fLung_Right.H-24005d105	NREMC	SRA010036
PRJNA34535	SAMN00739192	SRR786762	36	https://sra-download.ncbi.nlm.nih.gov/srapub/SRR786762	SRX252271	lib-RNA.RS18771	RNA-Seq	cDNA	TRANSCRIPTOMIC	PAIRED	ILLUMINA	Illumina HiSeq 2000	SRP001371	SRS267020	simple	Homo sapiens	fLung_Left.H-24005d105	NREMC	SRA010036
PRJNA34535	SAMN00739193	SRR786769	36	https://sra-download.ncbi.nlm.nih.gov/srapub/SRR786769	SRX252277	lib-RNA.RS19028	RNA-Seq	cDNA	TRANSCRIPTOMIC	PAIRED	ILLUMINA	Illumina HiSeq 2000	SRP001371	SRS267021	simple	Homo sapiens	fLung_Left.H-24089d96	NREMC	SRA010036
PRJNA34535	SAMN00739196	SRR786779	36	https://sra-download.ncbi.nlm.nih.gov/srapub/SRR786779	SRX252285	lib-RNA.RS19412	RNA-Seq	cDNA	TRANSCRIPTOMIC	PAIRED	ILLUMINA	Illumina HiSeq 2000	SRP001371	SRS267024	simple	Homo sapiens	fLung_Right.H-24089d96	NREMC	SRA010036
PRJNA34535	SAMN00739194	SRR786780	36	https://sra-download.ncbi.nlm.nih.gov/srapub/SRR786780	SRX252286	lib-RNA.RS19413	RNA-Seq	cDNA	TRANSCRIPTOMIC	PAIRED	ILLUMINA	Illumina HiSeq 2000	SRP001371	SRS267022	simple	Homo sapiens	fLung_Left.H-24111d105	NREMC	SRA010036
PRJNA34535	SAMN00739197	SRR786781	36	https://sra-download.ncbi.nlm.nih.gov/srapub/SRR786781	SRX252287	lib-RNA.RS19414	RNA-Seq	cDNA	TRANSCRIPTOMIC	PAIRED	ILLUMINA	Illumina HiSeq 2000	SRP001371	SRS267025	simple	Homo sapiens	fLung_Right.H-24111d105	NREMC	SRA010036
PRJNA34535	SAMN01797272	SRR786786	36	https://sra-download.ncbi.nlm.nih.gov/srapub/SRR786786	SRX252240	lib-RNA.RS19539	RNA-Seq	cDNA	TRANSCRIPTOMIC	PAIRED	ILLUMINA	Illumina HiSeq 2000	SRP001371	SRS373348	simple	Homo sapiens	fOvary.H23758_H23604pool	NREMC	SRA010036
PRJNA34535	SAMN00254265	SRR643742	152	https://sra-download.ncbi.nlm.nih.gov/srapub/SRR643742	SRX213997	lib-RNA.RS17915	RNA-Seq	cDNA	TRANSCRIPTOMIC	PAIRED	ILLUMINA	Illumina HiSeq 2000	SRP001371	SRS183520	simple	Homo sapiens	fIntestine_Small.H-23769d108	NREMC	SRA010036
PRJNA34535	SAMN00696694	SRR643746	36	https://sra-download.ncbi.nlm.nih.gov/srapub/SRR643746	SRX214018	lib-RNA.RS18147	RNA-Seq	cDNA	TRANSCRIPTOMIC	SINGLE	ILLUMINA	Illumina HiSeq 2000	SRP001371	SRS255667	simple	Homo sapiens	fIntestine_Small.H-23887d108	NREMC	SRA010036
PRJNA34535	SAMN00254267	SRR643747	36	https://sra-download.ncbi.nlm.nih.gov/srapub/SRR643747	SRX214019	lib-RNA.RS18148	RNA-Seq	cDNA	TRANSCRIPTOMIC	SINGLE	ILLUMINA	Illumina HiSeq 2000	SRP001371	SRS183522	simple	Homo sapiens	fIntestine_Small.H-23914d91	NREMC	SRA010036
PRJNA34535	SAMN00254263	SRR643748	36	https://sra-download.ncbi.nlm.nih.gov/srapub/SRR643748	SRX214020	lib-RNA.RS18149	RNA-Seq	cDNA	TRANSCRIPTOMIC	SINGLE	ILLUMINA	Illumina HiSeq 2000	SRP001371	SRS183518	simple	Homo sapiens	fIntestine_Large.H-23941d120	NREMC	SRA010036
PRJNA34535	SAMN00739174	SRR643749	36	https://sra-download.ncbi.nlm.nih.gov/srapub/SRR643749	SRX214021	lib-RNA.RS18150	RNA-Seq	cDNA	TRANSCRIPTOMIC	SINGLE	ILLUMINA	Illumina HiSeq 2000	SRP001371	SRS267002	simple	Homo sapiens	fKidney.H-23663d105	NREMC	SRA010036
PRJNA34535	SAMN01882000	SRR643750	36	https://sra-download.ncbi.nlm.nih.gov/srapub/SRR643750	SRX214022	lib-RNA.RS18151	RNA-Seq	cDNA	TRANSCRIPTOMIC	SINGLE	ILLUMINA	Illumina HiSeq 2000	SRP001371	SRS383011	simple	Homo sapiens	fKidney.H-23724d87	NREMC	SRA010036
PRJNA34535	SAMN00204016	SRR643766	152	https://sra-download.ncbi.nlm.nih.gov/srapub/SRR643766	SRX213998	lib-RNA.RS19106	RNA-Seq	cDNA	TRANSCRIPTOMIC	PAIRED	ILLUMINA	Illumina HiSeq 2000	SRP001371	SRS165630	simple	Homo sapiens	CD4.RO_01721	NREMC	SRA010036
PRJNA34535	SAMN00739189	SRR643772	36	https://sra-download.ncbi.nlm.nih.gov/srapub/SRR643772	SRX214001	lib-RNA.RS19664	RNA-Seq	cDNA	TRANSCRIPTOMIC	SINGLE	ILLUMINA	Illumina HiSeq 2000	SRP001371	SRS267017	simple	Homo sapiens	fKidney_renal_pelvis_Right.H-24111d105	NREMC	SRA010036
PRJNA34535	SAMN00739189	SRR643773	36	https://sra-download.ncbi.nlm.nih.gov/srapub/SRR643773	SRX214001	lib-RNA.RS19664	RNA-Seq	cDNA	TRANSCRIPTOMIC	SINGLE	ILLUMINA	Illumina HiSeq 2000	SRP001371	SRS267017	simple	Homo sapiens	fKidney_renal_pelvis_Right.H-24111d105	NREMC	SRA010036
PRJNA34535	SAMN00739185	SRR643777	36	https://sra-download.ncbi.nlm.nih.gov/srapub/SRR643777	SRX214004	lib-RNA.RS20011	RNA-Seq	cDNA	TRANSCRIPTOMIC	SINGLE	ILLUMINA	Illumina HiSeq 2000	SRP001371	SRS267013	simple	Homo sapiens	fKidney_renal_pelvis.H-24259d97	NREMC	SRA010036
PRJNA34535	SAMN00739187	SRR643789	36	https://sra-download.ncbi.nlm.nih.gov/srapub/SRR643789	SRX214015	lib-RNA.RS20100	RNA-Seq	cDNA	TRANSCRIPTOMIC	SINGLE	ILLUMINA	Illumina HiSeq 2000	SRP001371	SRS267015	simple	Homo sapiens	fKidney_renal_pelvis_Left.H-24169d120	NREMC	SRA010036
