# Supplementary material for: Accurate identification of RNA editing sites from primitive sequence with deep neural networks
Source: Sci Rep. 2018 Apr 16;8:6005. doi: 10.1038/s41598-018-24298-y (PMC5902551; doi:10.1038/s41598-018-24298-y)
Supplement: Supplementary file 18 — Table S17 [file 41598_2018_24298_MOESM18_ESM.xlsx]

## Sheet: Table S17
Table S17. The information of samples from CCLE project.
cases.0.samples.0.sample_type	data_type	file_name	cases.0.samples.0.submitter_id	cases.0.project.project_id	data_category	cases.0.submitter_id
Cell Lines	Aligned reads	G27489.PE_CA-PJ34__clone_C12_.2.bam	CCLE-PE/CA-PJ34 (clone C12)	CCLE-HNSC	Raw sequencing data	PE/CA-PJ34 (clone C12)
Cell Lines	Aligned reads	G27518.SK-N-FI.2.bam	CCLE-SK-N-FI	CCLE-LGG	Raw sequencing data	SK-N-FI
Cell Lines	Aligned reads	G26180.NALM-6.2.bam	CCLE-NALM-6	CCLE-LCLL	Raw sequencing data	NALM-6
Cell Lines	Aligned reads	G41685.KYSE-30.5.bam	CCLE-KYSE-30	CCLE-ESCA	Raw sequencing data	KYSE-30
Cell Lines	Aligned reads	G27532.SNU-1041.2.bam	CCLE-SNU-1041	CCLE-HNSC	Raw sequencing data	SNU-1041
Cell Lines	Aligned reads	G28062.MEL-HO.1.bam	CCLE-MEL-HO	CCLE-SKCM	Raw sequencing data	MEL-HO
Cell Lines	Aligned reads	G30557.YAPC.1.bam	CCLE-YAPC	CCLE-PAAD	Raw sequencing data	YAPC
Cell Lines	Aligned reads	G30580.T3M-10.1.bam	CCLE-T3M-10	CCLE-LUSC	Raw sequencing data	T3M-10
Cell Lines	Aligned reads	G27368.COLO-320.1.bam	CCLE-COLO-320	CCLE-COAD	Raw sequencing data	COLO-320
Cell Lines	Aligned reads	G41705.LS_180.5.bam	CCLE-LS 180	CCLE-COAD	Raw sequencing data	LS 180
Cell Lines	Aligned reads	G27493.SK-BR-3.2.bam	CCLE-SK-BR-3	CCLE-BRCA	Raw sequencing data	SK-BR-3
Cell Lines	Aligned reads	G25210.NCI-H510.1.bam	CCLE-NCI-H510	CCLE-LUSC	Raw sequencing data	NCI-H510
Cell Lines	Aligned reads	G28598.NCI-H1944.1.bam	CCLE-NCI-H1944	CCLE-LUSC	Raw sequencing data	NCI-H1944
Cell Lines	Aligned reads	G27365.CAL-148.1.bam	CCLE-CAL-148	CCLE-BRCA	Raw sequencing data	CAL-148
Cell Lines	Aligned reads	G41737.OC_314.5.bam	CCLE-OC 314	CCLE-OV	Raw sequencing data	OC 314
Cell Lines	Aligned reads	G27279.OVMANA.1.bam	CCLE-OVMANA	CCLE-OV	Raw sequencing data	OVMANA
Cell Lines	Aligned reads	G26263.LK-2.2.bam	CCLE-LK-2	CCLE-LUSC	Raw sequencing data	LK-2
Cell Lines	Aligned reads	G27325.Capan-1.1.bam	CCLE-Capan-1	CCLE-PAAD	Raw sequencing data	Capan-1
Cell Lines	Aligned reads	G25213.NCI-H2227.1.bam	CCLE-NCI-H2227	CCLE-LUSC	Raw sequencing data	NCI-H2227
Cell Lines	Aligned reads	G27310.HCC1428.1.bam	CCLE-HCC1428	CCLE-BRCA	Raw sequencing data	HCC1428
Cell Lines	Aligned reads	G27383.CL-40.1.bam	CCLE-CL-40	CCLE-COAD	Raw sequencing data	CL-40
Cell Lines	Aligned reads	G30620.SW_1573.1.bam	CCLE-SW 1573	CCLE-LUSC	Raw sequencing data	SW 1573
Cell Lines	Aligned reads	G26231.COV434.2.bam	CCLE-COV434	CCLE-OV	Raw sequencing data	COV434
Cell Lines	Aligned reads	G27525.SNU-1272.2.bam	CCLE-SNU-1272	CCLE-KIRC	Raw sequencing data	SNU-1272
Cell Lines	Aligned reads	G27261.PLC_PRF_5.1.bam	CCLE-PLC/PRF/5	CCLE-LIHC	Raw sequencing data	PLC/PRF/5
Cell Lines	Aligned reads	G28037.KYO-1.1.bam	CCLE-KYO-1	CCLE-LCLL	Raw sequencing data	KYO-1
Cell Lines	Aligned reads	G27463.SK-MEL-1.2.bam	CCLE-SK-MEL-1	CCLE-SKCM	Raw sequencing data	SK-MEL-1
Cell Lines	Aligned reads	G27281.RERF-LC-MS.1.bam	CCLE-RERF-LC-MS	CCLE-LUSC	Raw sequencing data	RERF-LC-MS
Cell Lines	Aligned reads	G27460.SK-N-DZ.2.bam	CCLE-SK-N-DZ	CCLE-LGG	Raw sequencing data	SK-N-DZ
Cell Lines	Aligned reads	G27377.COLO_201.1.bam	CCLE-COLO 201	CCLE-COAD	Raw sequencing data	COLO 201
Cell Lines	Aligned reads	G27214.PC-3.1.bam	CCLE-PC-3	CCLE-PRAD	Raw sequencing data	PC-3
Cell Lines	Aligned reads	G27251.T98G.1.bam	CCLE-T98G	CCLE-LGG	Raw sequencing data	T98G
Cell Lines	Aligned reads	G28829.Hs_729.3.bam	CCLE-Hs 729	CCLE-SARC	Raw sequencing data	Hs 729
Cell Lines	Aligned reads	G27316.ChaGo-K-1.1.bam	CCLE-ChaGo-K-1	CCLE-LUSC	Raw sequencing data	ChaGo-K-1
Cell Lines	Aligned reads	G20496.HCC1954.2.bam	CCLE-HCC1954	CCLE-BRCA	Raw sequencing data	HCC1954
Cell Lines	Aligned reads	G28070.LN-18.1.bam	CCLE-LN-18	CCLE-LGG	Raw sequencing data	LN-18
Cell Lines	Aligned reads	G27318.DEL.1.bam	CCLE-DEL	CCLE-DLBC	Raw sequencing data	DEL
Cell Lines	Aligned reads	G27517.SK-MEL-31.2.bam	CCLE-SK-MEL-31	CCLE-SKCM	Raw sequencing data	SK-MEL-31
Cell Lines	Aligned reads	G27207.SK-OV-3.1.bam	CCLE-SK-OV-3	CCLE-OV	Raw sequencing data	SK-OV-3
Cell Lines	Aligned reads	G28065.KS-1.1.bam	CCLE-KS-1	CCLE-LGG	Raw sequencing data	KS-1
Cell Lines	Aligned reads	G30632.WM-793.1.bam	CCLE-WM-793	CCLE-SKCM	Raw sequencing data	WM-793
Cell Lines	Aligned reads	G28821.HuT_102.3.bam	CCLE-HuT 102	CCLE-DLBC	Raw sequencing data	HuT 102
Cell Lines	Aligned reads	G30610.TALL-1.1.bam	CCLE-TALL-1	CCLE-LCLL	Raw sequencing data	TALL-1
Cell Lines	Aligned reads	G41684.PA-TU-8902.5.bam	CCLE-PA-TU-8902	CCLE-PAAD	Raw sequencing data	PA-TU-8902
Cell Lines	Aligned reads	G28032.L-1236.1.bam	CCLE-L-1236	CCLE-DLBC	Raw sequencing data	L-1236
Cell Lines	Aligned reads	G27280.TC-71.1.bam	CCLE-TC-71	CCLE-SARC	Raw sequencing data	TC-71
Cell Lines	Aligned reads	G28565.MOLT-16.1.bam	CCLE-MOLT-16	CCLE-LCLL	Raw sequencing data	MOLT-16
Cell Lines	Aligned reads	G41686.KYSE-150.5.bam	CCLE-KYSE-150	CCLE-ESCA	Raw sequencing data	KYSE-150
Cell Lines	Aligned reads	G27337.H4.1.bam	CCLE-H4	CCLE-LGG	Raw sequencing data	H4
Cell Lines	Aligned reads	G27539.SNU-349.2.bam	CCLE-SNU-349	CCLE-KIRC	Raw sequencing data	SNU-349
Cell Lines	Aligned reads	G28014.MDST8.1.bam	CCLE-MDST8	CCLE-COAD	Raw sequencing data	MDST8
Cell Lines	Aligned reads	G26219.HLF.2.bam	CCLE-HLF	CCLE-LIHC	Raw sequencing data	HLF
Cell Lines	Aligned reads	G41731.Hs_936.T.5.bam	CCLE-Hs 936.T	CCLE-SKCM	Raw sequencing data	Hs 936.T
Cell Lines	Aligned reads	G28535.OVTOKO.1.bam	CCLE-OVTOKO	CCLE-OV	Raw sequencing data	OVTOKO
Cell Lines	Aligned reads	G27335.GRANTA-519.1.bam	CCLE-GRANTA-519	CCLE-DLBC	Raw sequencing data	GRANTA-519
Cell Lines	Aligned reads	G28892.HDQ-P1.3.bam	CCLE-HDQ-P1	CCLE-BRCA	Raw sequencing data	HDQ-P1
Cell Lines	Aligned reads	G28839.HuTu_80.3.bam	CCLE-HuTu 80	CCLE-STAD	Raw sequencing data	HuTu 80
Cell Lines	Aligned reads	G28623.MOLT-3.1.bam	CCLE-MOLT-3	CCLE-LCLL	Raw sequencing data	MOLT-3
Cell Lines	Aligned reads	G28039.KM-H2.1.bam	CCLE-KM-H2	CCLE-DLBC	Raw sequencing data	KM-H2
Cell Lines	Aligned reads	G30576.VMRC-RCZ.1.bam	CCLE-VMRC-RCZ	CCLE-KIRC	Raw sequencing data	VMRC-RCZ
Cell Lines	Aligned reads	G41697.COR-L23.5.bam	CCLE-COR-L23	CCLE-LUSC	Raw sequencing data	COR-L23
Cell Lines	Aligned reads	G28058.MC116.1.bam	CCLE-MC116	CCLE-DLBC	Raw sequencing data	MC116
Cell Lines	Aligned reads	G28590.NCI-H1563.1.bam	CCLE-NCI-H1563	CCLE-LUSC	Raw sequencing data	NCI-H1563
Cell Lines	Aligned reads	G27229.RPMI_8226.1.bam	CCLE-RPMI 8226	CCLE-MM	Raw sequencing data	RPMI 8226
Cell Lines	Aligned reads	G26213.KMS-20.2.bam	CCLE-KMS-20	CCLE-MM	Raw sequencing data	KMS-20
Cell Lines	Aligned reads	G28004.KP-N-RT-BM-1.1.bam	CCLE-KP-N-RT-BM-1	CCLE-LGG	Raw sequencing data	KP-N-RT-BM-1
Cell Lines	Aligned reads	G27357.GOS-3.1.bam	CCLE-GOS-3	CCLE-LGG	Raw sequencing data	GOS-3
Cell Lines	Aligned reads	G25208.NCI-H1184.1.bam	CCLE-NCI-H1184	CCLE-LUSC	Raw sequencing data	NCI-H1184
Cell Lines	Aligned reads	G30559.COV644.1.bam	CCLE-COV644	CCLE-OV	Raw sequencing data	COV644
Cell Lines	Aligned reads	G20489.G-401.2.bam	CCLE-G-401	CCLE-KIRC	Raw sequencing data	G-401
Cell Lines	Aligned reads	G28536.NH-6.1.bam	CCLE-NH-6	CCLE-LGG	Raw sequencing data	NH-6
Cell Lines	Aligned reads	G27340.HCC-1171.1.bam	CCLE-HCC-1171	CCLE-LUSC	Raw sequencing data	HCC-1171
Cell Lines	Aligned reads	G26191.COV362.2.bam	CCLE-COV362	CCLE-OV	Raw sequencing data	COV362
Cell Lines	Aligned reads	G20466.5637.2.bam	CCLE-5637	CCLE-BLCA	Raw sequencing data	5637
Cell Lines	Aligned reads	G27361.CADO-ES1.1.bam	CCLE-CADO-ES1	CCLE-SARC	Raw sequencing data	CADO-ES1
Cell Lines	Aligned reads	G30571.TT.1.bam	CCLE-TT	CCLE-THCA	Raw sequencing data	TT
Cell Lines	Aligned reads	G41689.DAN-G.5.bam	CCLE-DAN-G	CCLE-PAAD	Raw sequencing data	DAN-G
Cell Lines	Aligned reads	G28061.LCLC-103H.1.bam	CCLE-LCLC-103H	CCLE-LUSC	Raw sequencing data	LCLC-103H
Cell Lines	Aligned reads	G28838.Hs_706.T.3.bam	CCLE-Hs 706.T	CCLE-SARC	Raw sequencing data	Hs 706.T
Cell Lines	Aligned reads	G27247.SW579.1.bam	CCLE-SW579	CCLE-THCA	Raw sequencing data	SW579
Cell Lines	Aligned reads	G27201.SK-MM-2.1.bam	CCLE-SK-MM-2	CCLE-MM	Raw sequencing data	SK-MM-2
Cell Lines	Aligned reads	G28571.NCI-H929.1.bam	CCLE-NCI-H929	CCLE-MM	Raw sequencing data	NCI-H929
Cell Lines	Aligned reads	G26204.LoVo.2.bam	CCLE-LoVo	CCLE-COAD	Raw sequencing data	LoVo
Cell Lines	Aligned reads	G26208.JHOC-5.2.bam	CCLE-JHOC-5	CCLE-OV	Raw sequencing data	JHOC-5
Cell Lines	Aligned reads	G26250.BT-474.2.bam	CCLE-BT-474	CCLE-BRCA	Raw sequencing data	BT-474
Cell Lines	Aligned reads	G28068.JVM-3.1.bam	CCLE-JVM-3	CCLE-LCLL	Raw sequencing data	JVM-3
Cell Lines	Aligned reads	G41736.T.T.5.bam	CCLE-T.T	CCLE-ESCA	Raw sequencing data	T.T
Cell Lines	Aligned reads	G27304.HCC-1438.1.bam	CCLE-HCC-1438	CCLE-LUSC	Raw sequencing data	HCC-1438
Cell Lines	Aligned reads	G28005.KP-N-YN.1.bam	CCLE-KP-N-YN	CCLE-LGG	Raw sequencing data	KP-N-YN
Cell Lines	Aligned reads	G30600.U-BLC1.1.bam	CCLE-U-BLC1	CCLE-BLCA	Raw sequencing data	U-BLC1
Cell Lines	Aligned reads	G27351.EC-GI-10.1.bam	CCLE-EC-GI-10	CCLE-ESCA	Raw sequencing data	EC-GI-10
Cell Lines	Aligned reads	G27320.B-CPAP.1.bam	CCLE-B-CPAP	CCLE-THCA	Raw sequencing data	B-CPAP
Cell Lines	Aligned reads	G25226.NCI-H209.1.bam	CCLE-NCI-H209	CCLE-LUSC	Raw sequencing data	NCI-H209
Cell Lines	Aligned reads	G27249.AU565.1.bam	CCLE-AU565	CCLE-BRCA	Raw sequencing data	AU565
Cell Lines	Aligned reads	G27237.SCLC-21H.1.bam	CCLE-SCLC-21H	CCLE-LUSC	Raw sequencing data	SCLC-21H
Cell Lines	Aligned reads	G28902.Hs_172.T.3.bam	CCLE-Hs 172.T	CCLE-BLCA	Raw sequencing data	Hs 172.T
Cell Lines	Aligned reads	G30637.SW_1353.1.bam	CCLE-SW 1353	CCLE-SARC	Raw sequencing data	SW 1353
Cell Lines	Aligned reads	G28837.Hs_821.T.3.bam	CCLE-Hs 821.T	CCLE-SARC	Raw sequencing data	Hs 821.T
Cell Lines	Aligned reads	G26190.OAW42.2.bam	CCLE-OAW42	CCLE-OV	Raw sequencing data	OAW42
Cell Lines	Aligned reads	G28082.KELLY.1.bam	CCLE-KELLY	CCLE-LGG	Raw sequencing data	KELLY
Cell Lines	Aligned reads	G28069.MDA-MB-415.1.bam	CCLE-MDA-MB-415	CCLE-BRCA	Raw sequencing data	MDA-MB-415
Cell Lines	Aligned reads	G27485.PF-382.2.bam	CCLE-PF-382	CCLE-LCLL	Raw sequencing data	PF-382
Cell Lines	Aligned reads	G27521.RI-1.2.bam	CCLE-RI-1	CCLE-DLBC	Raw sequencing data	RI-1
Cell Lines	Aligned reads	G27468.SNU-503.2.bam	CCLE-SNU-503	CCLE-COAD	Raw sequencing data	SNU-503
Cell Lines	Aligned reads	G27344.CML-T1.1.bam	CCLE-CML-T1	CCLE-LCLL	Raw sequencing data	CML-T1
Cell Lines	Aligned reads	G30619.UACC-62.1.bam	CCLE-UACC-62	CCLE-SKCM	Raw sequencing data	UACC-62
Cell Lines	Aligned reads	G41663.OVISE.5.bam	CCLE-OVISE	CCLE-OV	Raw sequencing data	OVISE
Cell Lines	Aligned reads	G25239.MFE-296.1.bam	CCLE-MFE-296	CCLE-CESC	Raw sequencing data	MFE-296
Cell Lines	Aligned reads	G28013.KARPAS-422.1.bam	CCLE-KARPAS-422	CCLE-DLBC	Raw sequencing data	KARPAS-422
Cell Lines	Aligned reads	G41749.LS513.5.bam	CCLE-LS513	CCLE-COAD	Raw sequencing data	LS513
Cell Lines	Aligned reads	G28083.MFE-280.1.bam	CCLE-MFE-280	CCLE-CESC	Raw sequencing data	MFE-280
Cell Lines	Aligned reads	G27373.COR-L105.1.bam	CCLE-COR-L105	CCLE-LUSC	Raw sequencing data	COR-L105
Cell Lines	Aligned reads	G27534.SNU-8.2.bam	CCLE-SNU-8	CCLE-OV	Raw sequencing data	SNU-8
Cell Lines	Aligned reads	G28885.Hs_852.T.3.bam	CCLE-Hs 852.T	CCLE-SKCM	Raw sequencing data	Hs 852.T
Cell Lines	Aligned reads	G27308.CHP-126.1.bam	CCLE-CHP-126	CCLE-LGG	Raw sequencing data	CHP-126
Cell Lines	Aligned reads	G25211.NCI-H1963.1.bam	CCLE-NCI-H1963	CCLE-LUSC	Raw sequencing data	NCI-H1963
Cell Lines	Aligned reads	G27211.SW_1990.1.bam	CCLE-SW 1990	CCLE-PAAD	Raw sequencing data	SW 1990
Cell Lines	Aligned reads	G30631.SU-DHL-10.1.bam	CCLE-SU-DHL-10	CCLE-DLBC	Raw sequencing data	SU-DHL-10
Cell Lines	Aligned reads	G28077.MG-63.1.bam	CCLE-MG-63	CCLE-SARC	Raw sequencing data	MG-63
Cell Lines	Aligned reads	G27295.A3_KAW.1.bam	CCLE-A3/KAW	CCLE-DLBC	Raw sequencing data	A3/KAW
Cell Lines	Aligned reads	G27490.SNU-685.2.bam	CCLE-SNU-685	CCLE-CESC	Raw sequencing data	SNU-685
Cell Lines	Aligned reads	G27245.SK-MES-1.1.bam	CCLE-SK-MES-1	CCLE-LUSC	Raw sequencing data	SK-MES-1
Cell Lines	Aligned reads	G28881.HT-1376.3.bam	CCLE-HT-1376	CCLE-BLCA	Raw sequencing data	HT-1376
Cell Lines	Aligned reads	G28606.NCI-H28.1.bam	CCLE-NCI-H28	CCLE-LUSC	Raw sequencing data	NCI-H28
Cell Lines	Aligned reads	G26259.AML-193.2.bam	CCLE-AML-193	CCLE-LCLL	Raw sequencing data	AML-193
Cell Lines	Aligned reads	G27386.BICR_31.1.bam	CCLE-BICR 31	CCLE-HNSC	Raw sequencing data	BICR 31
Cell Lines	Aligned reads	G27288.ALL-SIL.1.bam	CCLE-ALL-SIL	CCLE-LCLL	Raw sequencing data	ALL-SIL
Cell Lines	Aligned reads	G28093.KMS-21BM.1.bam	CCLE-KMS-21BM	CCLE-MM	Raw sequencing data	KMS-21BM
Cell Lines	Aligned reads	G28811.Hs_839.T.3.bam	CCLE-Hs 839.T	CCLE-SKCM	Raw sequencing data	Hs 839.T
Cell Lines	Aligned reads	G26233.Hs_766T.2.bam	CCLE-Hs 766T	CCLE-PAAD	Raw sequencing data	Hs 766T
Cell Lines	Aligned reads	G25220.NCI-H526.1.bam	CCLE-NCI-H526	CCLE-LUSC	Raw sequencing data	NCI-H526
Cell Lines	Aligned reads	G26206.CAL-120.2.bam	CCLE-CAL-120	CCLE-BRCA	Raw sequencing data	CAL-120
Cell Lines	Aligned reads	G26201.COLO-783.2.bam	CCLE-COLO-783	CCLE-SKCM	Raw sequencing data	COLO-783
Cell Lines	Aligned reads	G30567.KARPAS-620.1.bam	CCLE-KARPAS-620	CCLE-MM	Raw sequencing data	KARPAS-620
Cell Lines	Aligned reads	G27210.8305C.1.bam	CCLE-8305C	CCLE-THCA	Raw sequencing data	8305C
Cell Lines	Aligned reads	G28818.Hs_616.T.3.bam	CCLE-Hs 616.T	CCLE-DLBC	Raw sequencing data	Hs 616.T
Cell Lines	Aligned reads	G27515.PE_CA-PJ41__clone_D2_.2.bam	CCLE-PE/CA-PJ41 (clone D2)	CCLE-HNSC	Raw sequencing data	PE/CA-PJ41 (clone D2)
Cell Lines	Aligned reads	G28076.MCAS.1.bam	CCLE-MCAS	CCLE-OV	Raw sequencing data	MCAS
Cell Lines	Aligned reads	G41741.NCI-H2009.5.bam	CCLE-NCI-H2009	CCLE-LUSC	Raw sequencing data	NCI-H2009
Cell Lines	Aligned reads	G27362.CL-14.1.bam	CCLE-CL-14	CCLE-COAD	Raw sequencing data	CL-14
Cell Lines	Aligned reads	G27482.SIMA.2.bam	CCLE-SIMA	CCLE-LGG	Raw sequencing data	SIMA
Cell Lines	Aligned reads	G28863.HT-1080.3.bam	CCLE-HT-1080	CCLE-SARC	Raw sequencing data	HT-1080
Cell Lines	Aligned reads	G27512.SNU-1214.2.bam	CCLE-SNU-1214	CCLE-HNSC	Raw sequencing data	SNU-1214
Cell Lines	Aligned reads	G28089.LS123.1.bam	CCLE-LS123	CCLE-COAD	Raw sequencing data	123
Cell Lines	Aligned reads	G27284.SBC-5.1.bam	CCLE-SBC-5	CCLE-LUSC	Raw sequencing data	SBC-5
Cell Lines	Aligned reads	G41740.NCI-H1435.5.bam	CCLE-NCI-H1435	CCLE-LUSC	Raw sequencing data	NCI-H1435
Cell Lines	Aligned reads	G28605.NCI-H1355.1.bam	CCLE-NCI-H1355	CCLE-LUSC	Raw sequencing data	NCI-H1355
Cell Lines	Aligned reads	G30609.SU-DHL-4.1.bam	CCLE-SU-DHL-4	CCLE-DLBC	Raw sequencing data	SU-DHL-4
Cell Lines	Aligned reads	G28547.NCI-H292.1.bam	CCLE-NCI-H292	CCLE-LUSC	Raw sequencing data	NCI-H292
Cell Lines	Aligned reads	G28023.KMRC-1.1.bam	CCLE-KMRC-1	CCLE-KIRC	Raw sequencing data	KMRC-1
Cell Lines	Aligned reads	G20488.DB.2.bam	CCLE-DB	CCLE-DLBC	Raw sequencing data	DB
Cell Lines	Aligned reads	G26175.A172.2.bam	CCLE-A172	CCLE-LGG	Raw sequencing data	A172
Cell Lines	Aligned reads	G30564.SW_1088.1.bam	CCLE-SW 1088	CCLE-LGG	Raw sequencing data	SW 1088
Cell Lines	Aligned reads	G27209.8505C.1.bam	CCLE-8505C	CCLE-THCA	Raw sequencing data	8505C
Cell Lines	Aligned reads	G28015.LC-1F.1.bam	CCLE-LC-1F	CCLE-LUSC	Raw sequencing data	LC-1F
Cell Lines	Aligned reads	G28073.JMSU-1.1.bam	CCLE-JMSU-1	CCLE-BLCA	Raw sequencing data	JMSU-1
Cell Lines	Aligned reads	G28601.OAW28.1.bam	CCLE-OAW28	CCLE-OV	Raw sequencing data	OAW28
Cell Lines	Aligned reads	G28537.NCI-H1395.1.bam	CCLE-NCI-H1395	CCLE-LUSC	Raw sequencing data	NCI-H1395
Cell Lines	Aligned reads	G27240.A4_Fuk.1.bam	CCLE-A4/Fuk	CCLE-DLBC	Raw sequencing data	A4/Fuk
Cell Lines	Aligned reads	G26261.JJN-3.2.bam	CCLE-JJN-3	CCLE-MM	Raw sequencing data	JJN-3
Cell Lines	Aligned reads	G28560.MOLP-8.1.bam	CCLE-MOLP-8	CCLE-MM	Raw sequencing data	MOLP-8
Cell Lines	Aligned reads	G28561.NCI-H1693.1.bam	CCLE-NCI-H1693	CCLE-LUSC	Raw sequencing data	NCI-H1693
Cell Lines	Aligned reads	G41668.A2780.5.bam	CCLE-A2780	CCLE-OV	Raw sequencing data	A2780
Cell Lines	Aligned reads	G27366.BHT-101.1.bam	CCLE-BHT-101	CCLE-THCA	Raw sequencing data	BHT-101
Cell Lines	Aligned reads	G27354.D283_Med.1.bam	CCLE-D283 Med	CCLE-LGG	Raw sequencing data	D283 Med
Cell Lines	Aligned reads	G30556.SU-DHL-8.1.bam	CCLE-SU-DHL-8	CCLE-DLBC	Raw sequencing data	SU-DHL-8
Cell Lines	Aligned reads	G28578.NAMALWA.1.bam	CCLE-NAMALWA	CCLE-DLBC	Raw sequencing data	NAMALWA
Cell Lines	Aligned reads	G28587.OVK18.1.bam	CCLE-OVK18	CCLE-OV	Raw sequencing data	OVK18
Cell Lines	Aligned reads	G27254.U-2_OS.1.bam	CCLE-U-2 OS	CCLE-SARC	Raw sequencing data	U-2 OS
Cell Lines	Aligned reads	G20505.23132_87.2.bam	CCLE-23132/87	CCLE-STAD	Raw sequencing data	23132/87
Cell Lines	Aligned reads	G27453.SNU-398.2.bam	CCLE-SNU-398	CCLE-LIHC	Raw sequencing data	SNU-398
Cell Lines	Aligned reads	G26241.BxPC-3.2.bam	CCLE-BxPC-3	CCLE-PAAD	Raw sequencing data	BxPC-3
Cell Lines	Aligned reads	G27387.BICR_6.1.bam	CCLE-BICR 6	CCLE-HNSC	Raw sequencing data	BICR 6
Cell Lines	Aligned reads	G27471.SNU-324.2.bam	CCLE-SNU-324	CCLE-PAAD	Raw sequencing data	SNU-324
Cell Lines	Aligned reads	G30615.CAL-78.1.bam	CCLE-CAL-78	CCLE-SARC	Raw sequencing data	CAL-78
Cell Lines	Aligned reads	G27274.A-253.1.bam	CCLE-A-253	CCLE-HNSC	Raw sequencing data	A-253
Cell Lines	Aligned reads	G27268.SK-HEP-1.1.bam	CCLE-SK-HEP-1	CCLE-LIHC	Raw sequencing data	SK-HEP-1
Cell Lines	Aligned reads	G20476.DMS_454.2.bam	CCLE-DMS 454	CCLE-LUSC	Raw sequencing data	DMS 454
Cell Lines	Aligned reads	G28011.KLE.1.bam	CCLE-KLE	CCLE-CESC	Raw sequencing data	KLE
Cell Lines	Aligned reads	G28016.MES-SA.1.bam	CCLE-MES-SA	CCLE-SARC	Raw sequencing data	MES-SA
Cell Lines	Aligned reads	G26209.AM-38.2.bam	CCLE-AM-38	CCLE-LGG	Raw sequencing data	AM-38
Cell Lines	Aligned reads	G28052.KMS-27.1.bam	CCLE-KMS-27	CCLE-MM	Raw sequencing data	KMS-27
Cell Lines	Aligned reads	G28574.MKN1.1.bam	CCLE-MKN1	CCLE-STAD	Raw sequencing data	MKN1
Cell Lines	Aligned reads	G28563.Panc_05.04.1.bam	CCLE-Panc 05.04	CCLE-PAAD	Raw sequencing data	Panc 05.04
Cell Lines	Aligned reads	G27334.CAMA-1.1.bam	CCLE-CAMA-1	CCLE-BRCA	Raw sequencing data	CAMA-1
Cell Lines	Aligned reads	G25242.K-562.3.bam	CCLE-K-562	CCLE-LCLL	Raw sequencing data	K-562
Cell Lines	Aligned reads	G28008.JVM-2.1.bam	CCLE-JVM-2	CCLE-LCLL	Raw sequencing data	JVM-2
Cell Lines	Aligned reads	G30591.COR-L47.1.bam	CCLE-COR-L47	CCLE-LUSC	Raw sequencing data	COR-L47
Cell Lines	Aligned reads	G27341.COLO_829.1.bam	CCLE-COLO 829	CCLE-SKCM	Raw sequencing data	COLO 829
Cell Lines	Aligned reads	G26225.HPAF-II.2.bam	CCLE-HPAF-II	CCLE-PAAD	Raw sequencing data	HPAF-II
Cell Lines	Aligned reads	G27263.OPM-2.1.bam	CCLE-OPM-2	CCLE-MM	Raw sequencing data	OPM-2
Cell Lines	Aligned reads	G25214.MKN7.1.bam	CCLE-MKN7	CCLE-STAD	Raw sequencing data	MKN7
Cell Lines	Aligned reads	G25230.NCI-H1930.1.bam	CCLE-NCI-H1930	CCLE-LUSC	Raw sequencing data	NCI-H1930
Cell Lines	Aligned reads	G27301.D341_Med.1.bam	CCLE-D341 Med	CCLE-LGG	Raw sequencing data	D341 Med
Cell Lines	Aligned reads	G28583.NCI-H358.1.bam	CCLE-NCI-H358	CCLE-LUSC	Raw sequencing data	NCI-H358
Cell Lines	Aligned reads	G28819.Hs_600.T.3.bam	CCLE-Hs 600.T	CCLE-SKCM	Raw sequencing data	Hs 600.T
Cell Lines	Aligned reads	G27243.SK-MEL-30.1.bam	CCLE-SK-MEL-30	CCLE-SKCM	Raw sequencing data	SK-MEL-30
Cell Lines	Aligned reads	G27213.AMO-1.1.bam	CCLE-AMO-1	CCLE-MM	Raw sequencing data	AMO-1
Cell Lines	Aligned reads	G28040.L-540.1.bam	CCLE-L-540	CCLE-DLBC	Raw sequencing data	L-540
Cell Lines	Aligned reads	G41714.T3M-4.5.bam	CCLE-T3M-4	CCLE-PAAD	Raw sequencing data	T3M-4
Cell Lines	Aligned reads	G27541.RERF-LC-Ad2.2.bam	CCLE-RERF-LC-Ad2	CCLE-LUSC	Raw sequencing data	RERF-LC-Ad2
Cell Lines	Aligned reads	G28886.huH-1.3.bam	CCLE-huH-1	CCLE-LIHC	Raw sequencing data	huH-1
Cell Lines	Aligned reads	G28585.NCI-H1734.1.bam	CCLE-NCI-H1734	CCLE-LUSC	Raw sequencing data	NCI-H1734
Cell Lines	Aligned reads	G28050.KMM-1.1.bam	CCLE-KMM-1	CCLE-MM	Raw sequencing data	KMM-1
Cell Lines	Aligned reads	G27516.SK-MEL-28.2.bam	CCLE-SK-MEL-28	CCLE-SKCM	Raw sequencing data	SK-MEL-28
Cell Lines	Aligned reads	G27309.GAMG.1.bam	CCLE-GAMG	CCLE-LGG	Raw sequencing data	GAMG
Cell Lines	Aligned reads	G27306.HCC-1833.1.bam	CCLE-HCC-1833	CCLE-LUSC	Raw sequencing data	HCC-1833
Cell Lines	Aligned reads	G27370.HCC1569.1.bam	CCLE-HCC1569	CCLE-BRCA	Raw sequencing data	HCC1569
Cell Lines	Aligned reads	G27499.RCH-ACV.2.bam	CCLE-RCH-ACV	CCLE-LCLL	Raw sequencing data	RCH-ACV
Cell Lines	Aligned reads	G28575.OUMS-23.1.bam	CCLE-OUMS-23	CCLE-COAD	Raw sequencing data	OUMS-23
Cell Lines	Aligned reads	G27526.SNU-182.2.bam	CCLE-SNU-182	CCLE-LIHC	Raw sequencing data	SNU-182
Cell Lines	Aligned reads	G26243.HT-1197.2.bam	CCLE-HT-1197	CCLE-BLCA	Raw sequencing data	HT-1197
Cell Lines	Aligned reads	G41717.EB1.5.bam	CCLE-EB1	CCLE-DLBC	Raw sequencing data	EB1
