# Supplementary material for: Accurate identification of RNA editing sites from primitive sequence with deep neural networks
Source: Sci Rep. 2018 Apr 16;8:6005. doi: 10.1038/s41598-018-24298-y (PMC5902551; doi:10.1038/s41598-018-24298-y)
Supplement: Supplementary file 19 — Table S18 [file 41598_2018_24298_MOESM19_ESM.xlsx]

## Sheet: Table S18
Table S18. Information of reference, dbsnp, gene model used in this study.
The reference genome and dbsnp are obtained from Ensemble. Gene models are obtained from University of California Santa Cruz (UCSC) genome browser (http://genome.ucsc.edu/cgi-bin/hgTables).
Specie	Reference Genome	SNP	Gene model
human	hg19	dbsnp137	Ensembl genes
chimpanzee	ptr2	dbsnp136	Ensembl genes
rhesus monkey	rhe2	dbsnl136	Ensembl genes
mouse	mm10	dbsnp146	Ensembl genes
D. melanogaster	dm3	/	FlyBase genes
D. simulans	dsim1	/	Genscan genes
D. pseudoobscura	dps3	/	Genscan genes
D.mojavensis	droMoj2	/	Genscan genes
D.virilis	droVir2	/	Genscan genes
D.ananassae	droAna2	/	Genscan genes
